# Supplementary material for: Pumilio-1 mediated translational control of claudin-5 at the blood-brain barrier
Source: Fluids Barriers CNS. 2024 Jun 19;21:52. doi: 10.1186/s12987-024-00553-5 (PMC11188261; doi:10.1186/s12987-024-00553-5)
Supplement: Supplementary file 7 — Supplementary Material 7 [file 12987_2024_553_MOESM7_ESM.xlsx]

## Sheet: ALL
Supplementary Table 1. The identified proteins in RNA-protein pull-downed samples. The data list of nano-LC-ESI-MS/MS. Raw data was proceeded by MaxQuant to perform label-free quantification (LFQ). A minimum Andromeda score of 70 was considered a positive hit. All proteins associated with RNAs-conjugated magnetic beads in the lysate of HEK-293 cells are shown except for ribosomal proteins, mitoch…			LFQ Intensities		Wild-type vs rs1-314	Andromeda score
Protein IDs	Protein names	Gene names	Wild-type	rs10314	Ratio	Score
Q7Z6E9;P97868	E3 ubiquitin-protein ligase RBBP6	RBBP6	0	20447000	-	73.182
Q14689;Q9Y2E4	Disco-interacting protein 2 homolog A	DIP2A	0	26052000	-	80.242
Q8WXH0	Nesprin-2	SYNE2	0	33663000	-	104.69
Q10570	Cleavage and polyadenylation specificity factor subunit 1	CPSF1	0	30612000	-	106.91
O95714;Q9BVR0	E3 ubiquitin-protein ligase HERC2	HERC2	0	32670000	-	131.51
Q03001	Dystonin	DST	0	61277000	-	142.03
Q96HP0	Dedicator of cytokinesis protein 6	DOCK6	7116600	13509000	0.526804	73.29
Q8IWZ3	Ankyrin repeat and KH domain-containing protein 1	ANKHD1	9387000	26198000	0.35831	125.55
Q9P265	Disco-interacting protein 2 homolog B	DIP2B	9743400	93063000	0.104697	178.95
Q14789	Golgin subfamily B member 1	GOLGB1	9885900	96955000	0.101964	186.83
Q86U86;Q8BSQ9	Protein polybromo-1	PBRM1	10313000	25233000	0.408711	85.406
Q9Y4F5	Centrosomal protein of 170 kDa protein B	CEP170B	12039000	12314000	0.977668	72.351
Q13111;A0JMK9	Chromatin assembly factor 1 subunit A	CHAF1A	13213000	21184000	0.623725	77.248
O75962;Q1LUA6	Triple functional domain protein	TRIO	14321000	29070000	0.492638	109.19
O14686;Q6PDK2	Histone-lysine N-methyltransferase 2D	KMT2D	16068000	21241000	0.756462	83.103
Q8TER5	Rho guanine nucleotide exchange factor 40	ARHGEF40	16800000	24376000	0.689202	93.993
Q9NQ66	1-phosphatidylinositol 4,5-bisphosphate phosphodiesterase beta-1	PLCB1	16836000	19594000	0.859243	74.013
Q96SB8;Q924W5	Structural maintenance of chromosomes protein 6	SMC6	17431000	15899000	1.09636	76.466
Q07864	DNA polymerase epsilon catalytic subunit A	POLE	17597000	63904000	0.275366	179.33
Q99570	Phosphoinositide 3-kinase regulatory subunit 4	PIK3R4	17634000	18948000	0.930652	79.343
Q9H9Y6	DNA-directed RNA polymerase I subunit RPA2	POLR1B	17657000	20241000	0.872338	83.544
Q6PJI9	WD repeat-containing protein 59	WDR59	18333000	16493000	1.11156	80.824
Q8IY67	Ribonucleoprotein PTB-binding 1	RAVER1	18698000	38141000	0.490234	78.085
Q13459	Unconventional myosin-IXb	MYO9B	18889000	34609000	0.545783	91.13
P27708	CAD protein;Glutamine-dependent carbamoyl-phosphate synthase;Aspartate carbamoyltransferase;Dihydroorotase	CAD	19200000	34392000	0.558269	103.67
P49454	Centromere protein F	CENPF	19389000	28014000	0.692118	139.93
Q9NVR2	Integrator complex subunit 10	INTS10	20068000	25506000	0.786795	76.756
Q63HN8;A0A0R4IBK5	E3 ubiquitin-protein ligase RNF213	RNF213	20523000	92962000	0.220768	222.45
P42356;A4QPH2	Phosphatidylinositol 4-kinase alpha	PI4KA	20601000	21785000	0.945651	86.649
Q86W92;Q8ND30	Liprin-beta-1	PPFIBP1	20649000	23701000	0.871229	97.635
O75165	DnaJ homolog subfamily C member 13	DNAJC13	21032000	31059000	0.677163	93.211
Q9C0C2	182 kDa tankyrase-1-binding protein	TNKS1BP1	21158000	31891000	0.663447	73.33
Q9UPQ3;Q8TF27;A6NIR3	Arf-GAP with GTPase, ANK repeat and PH domain-containing protein 1	AGAP1	21245000	19950000	1.06491	73.182
Q9H0A0	N-acetyltransferase 10	NAT10	21495000	32085000	0.669939	94.83
Q7Z3K3	Pogo transposable element with ZNF domain	POGZ	22172000	28850000	0.768527	101.99
P17812	CTP synthase 1	CTPS1	22342000	30577000	0.73068	79.909
Q86U38	Nucleolar protein 9	NOP9	22370000	40085000	0.558064	105.99
Q14147	Probable ATP-dependent RNA helicase DHX34	DHX34	22380000	18019000	1.24202	72.518
Q9UFC0	Leucine-rich repeat and WD repeat-containing protein 1	LRWD1	22423000	61356000	0.365457	72.991
Q13523	Serine/threonine-protein kinase PRP4 homolog	PRPF4B	22565000	22969000	0.982411	79.991
O94964;Q5TF21	Protein SOGA1;N-terminal form;C-terminal 80 kDa form	SOGA1	22683000	22565000	1.00523	107.75
Q14004	Cyclin-dependent kinase 13	CDK13	22731000	24558000	0.925605	98.05
Q7LBC6	Lysine-specific demethylase 3B	KDM3B	22786000	22457000	1.01465	71.774
Q9UBD5	Origin recognition complex subunit 3	ORC3	23228000	38452000	0.604078	79.655
Q00536;Q00537;Q07002;O94921	Cyclin-dependent kinase 16	CDK16	23270000	26834000	0.867183	73.556
Q5T5Y3	Calmodulin-regulated spectrin-associated protein 1	CAMSAP1	23626000	27458000	0.860441	107.82
O95602	DNA-directed RNA polymerase I subunit RPA1	POLR1A	23800000	42147000	0.56469	130.58
Q8WVB6	Chromosome transmission fidelity protein 18 homolog	CHTF18	24106000	24280000	0.992834	78.029
P06746;Q27958;P06766	DNA polymerase beta	POLB	24144000	31657000	0.762675	90.176
Q9ULH1;O43150	Arf-GAP with SH3 domain, ANK repeat and PH domain-containing protein 1	ASAP1	24305000	20018000	1.21416	73.799
Q7L2J0	7SK snRNA methylphosphate capping enzyme	MEPCE	24424000	23073000	1.05855	78.987
O95985	DNA topoisomerase 3-beta-1	TOP3B	25024000	19306000	1.29618	87.48
Q5VZK9	Leucine-rich repeat-containing protein 16A	LRRC16A	25236000	35048000	0.720041	100.51
Q7Z4Q2	HEAT repeat-containing protein 3	HEATR3	25730000	48618000	0.529228	71.46
Q9BVI4	Nucleolar complex protein 4 homolog	NOC4L	25851000	28773000	0.898446	74.659
P30153;P30154	Serine/threonine-protein phosphatase 2A 65 kDa regulatory subunit A alpha isoform	PPP2R1A	26462000	26483000	0.999207	81.591
Q01484;Q8C8R3	Ankyrin-2	ANK2	26789000	41405000	0.646999	84.798
Q12802	A-kinase anchor protein 13	AKAP13	26918000	30417000	0.884966	80.933
Q96R06	Sperm-associated antigen 5	SPAG5	27070000	20002000	1.35336	98.952
O00159;Q9WTI7;A5PF48	Unconventional myosin-Ic	MYO1C	27704000	17421000	1.59026	77.06
Q8IWX8	Calcium homeostasis endoplasmic reticulum protein	CHERP	27771000	23096000	1.20242	72.241
Q9NRA8	Eukaryotic translation initiation factor 4E transporter (4E-T)	EIF4ENIF1	28101000	35970000	0.781234	107.83
Q12996	Cleavage stimulation factor subunit 3	CSTF3	28187000	31601000	0.891965	76.741
P40692	DNA mismatch repair protein Mlh1	MLH1	28464000	24691000	1.15281	80.769
Q5VT25;O54874	Serine/threonine-protein kinase MRCK alpha	CDC42BPA	28662000	47852000	0.598972	105.17
Q9UBI9	Headcase protein homolog	HECA	28700000	26809000	1.07054	86.924
Q9HD20	Manganese-transporting ATPase 13A1	ATP13A1	28869000	40001000	0.721707	78.116
Q9NVU7	Protein SDA1 homolog	SDAD1	29143000	25146000	1.15895	84.105
P43405;P43403;Q8NFD2	Tyrosine-protein kinase SYK	SYK	29190000	32024000	0.911504	88.491
Q96PV6	Leukocyte receptor cluster member 8	LENG8	29228000	29442000	0.992731	84.992
Q92945	Far upstream element-binding protein 2	KHSRP	29287000	32375000	0.904618	90.168
Q9NUL7	Probable ATP-dependent RNA helicase DDX28	DDX28	29535000	20907000	1.41268	74.308
O00116	Alkyldihydroxyacetonephosphate synthase, peroxisomal	AGPS	29577000	38528000	0.767675	110.61
Q96D71	RalBP1-associated Eps domain-containing protein 1	REPS1	30203000	22063000	1.36894	80.952
P27448	MAP/microtubule affinity-regulating kinase 3	MARK3	30307000	27685000	1.09471	90.351
Q8NFD5;E9Q4N7	AT-rich interactive domain-containing protein 1B	ARID1B	30487000	29777000	1.02384	78.901
Q9NW08	DNA-directed RNA polymerase III subunit RPC2	POLR3B	30966000	22734000	1.3621	82.599
Q9UH99	SUN domain-containing protein 2	SUN2	31099000	45256000	0.68718	84.853
Q9ULW0;E2RYF8	Targeting protein for Xklp2	TPX2	31101000	28656000	1.08532	81.236
Q86WJ1	Chromodomain-helicase-DNA-binding protein 1-like	CHD1L	31653000	21170000	1.49518	86.595
Q9NYP3	Protein downstream neighbor of Son	DONSON	31775000	34373000	0.924417	74.283
O75330	Hyaluronan mediated motility receptor	HMMR	31861000	40839000	0.780161	102.01
P54098;Q92076	DNA polymerase subunit gamma-1	POLG	31967000	28058000	1.13932	108.89
Q6BDS2;A0JNW5	UHRF1-binding protein 1	UHRF1BP1	32246000	33722000	0.95623	94.162
Q9UNF1;Q12816	Melanoma-associated antigen D2	MAGED2	32628000	32206000	1.0131	77.157
Q92759	General transcription factor IIH subunit 4	GTF2H4	32823000	19856000	1.65305	70.928
Q01831	DNA repair protein complementing XP-C cells	XPC	33300000	24118000	1.38071	94.496
Q92889	DNA repair endonuclease XPF	ERCC4	33870000	19996000	1.69384	78.164
Q15648	Mediator of RNA polymerase II transcription subunit 1	MED1	33876000	39516000	0.857273	126.54
Q9Y4D8	Probable E3 ubiquitin-protein ligase HECTD4	HECTD4	34001000	83101000	0.409153	228.55
Q12873	Chromodomain-helicase-DNA-binding protein 3	CHD3	34303000	77430000	0.44302	181.65
Q9BZL4	Protein phosphatase 1 regulatory subunit 12C	PPP1R12C	34407000	29177000	1.17925	110.67
Q9NVH0	Exonuclease 3-5 domain-containing protein 2	EXD2	34445000	49109000	0.701399	80.393
Q7Z7A4	PX domain-containing protein kinase-like protein	PXK	34569000	42630000	0.810908	77.714
Q96S52	GPI transamidase component PIG-S	PIGS	34625000	40721000	0.850298	74.914
Q9UPT8	Zinc finger CCCH domain-containing protein 4	ZC3H4	34835000	36098000	0.965012	73.159
Q9C040	Tripartite motif-containing protein 2	TRIM2	35009000	42230000	0.829008	75.92
O00471	Exocyst complex component 5	EXOC5	35032000	53022000	0.660707	131.81
Q9NSV4	Protein diaphanous homolog 3	DIAPH3	35048000	30562000	1.14678	88.027
P09884	DNA polymerase alpha catalytic subunit	POLA1	35250000	47328000	0.744802	149.35
Q8TEW0	Partitioning defective 3 homolog	PARD3	35331000	0	-	84.663
Q9NXV6	CDKN2A-interacting protein	CDKN2AIP	36071000	38232000	0.943477	80.208
Q9UKL0	REST corepressor 1	RCOR1	36506000	25639000	1.42385	77.729
Q9H8V3	Protein ECT2	ECT2	36996000	35981000	1.02821	90.018
Q92626	Peroxidasin homolog	PXDN	37073000	39013000	0.950273	94.64
Q93034	Cullin-5	CUL5	37099000	36006000	1.03036	82.322
Q9UGR2	Zinc finger CCCH domain-containing protein 7B	ZC3H7B	37165000	38206000	0.972753	91.904
Q99615	DnaJ homolog subfamily C member 7	DNAJC7	37280000	28848000	1.29229	71.789
Q9Y312	Protein AAR2 homolog	AAR2	37447000	32041000	1.16872	86.757
Q9GZS1	DNA-directed RNA polymerase I subunit RPA49	POLR1E	37496000	21851000	1.71599	71.938
Q6P1R4	tRNA-dihydrouridine(16/17) synthase [NAD(P)(+)]-like	DUS1L	37542000	26652000	1.4086	75.114
Q14807	Kinesin-like protein KIF22	KIF22	37859000	47029000	0.805014	104.26
P25440;F1QW93	Bromodomain-containing protein 2	BRD2	37900000	32223000	1.17618	88.309
Q5JSZ5	Protein PRRC2B	PRRC2B	37956000	39401000	0.963326	153.74
Q9UPP1;P0CH95;Q5RHD1	Histone lysine demethylase PHF8	PHF8	37984000	31574000	1.20302	79.567
Q96JG6	Coiled-coil domain-containing protein 132	CCDC132	37985000	24890000	1.52611	86.324
P05023;P13637;P50993;Q13733	Sodium/potassium-transporting ATPase subunit alpha-1	ATP1A1	38025000	51030000	0.74515	107.83
Q6P5Z2	Serine/threonine-protein kinase N3	PKN3	38215000	29730000	1.2854	101.6
Q14562;A1Z9L3	ATP-dependent RNA helicase DHX8	DHX8	38478000	36699000	1.04848	99.044
O94927	HAUS augmin-like complex subunit 5	HAUS5	38511000	44999000	0.855819	71.995
O60942	mRNA-capping enzyme;Polynucleotide 5-triphosphatase;mRNA guanylyltransferase	RNGTT	39236000	42803000	0.916665	100.45
O60333;Q12756	Kinesin-like protein KIF1B	KIF1B	39441000	33356000	1.18243	98.147
Q9NXC5	WD repeat-containing protein mio	MIOS	39483000	30308000	1.30273	99.627
O75147	Obscurin-like protein 1	OBSL1	39524000	34146000	1.1575	114.28
Q8IY17	Neuropathy target esterase	PNPLA6	39943000	35199000	1.13478	113.65
Q9P2I0	Cleavage and polyadenylation specificity factor subunit 2	CPSF2	40152000	38099000	1.05389	81.207
P51531;Q6DIC0	Probable global transcription activator SNF2L2	SMARCA2	40154000	54616000	0.735206	95.389
P13861	cAMP-dependent protein kinase type II-alpha regulatory subunit	PRKAR2A	40274000	41228000	0.97686	94.183
P28288	ATP-binding cassette sub-family D member 3	ABCD3	40352000	50182000	0.804113	80.847
Q9UBL3;Q91X20	Set1/Ash2 histone methyltransferase complex subunit ASH2	ASH2L	41010000	59821000	0.685545	87.619
Q9H9A6	Leucine-rich repeat-containing protein 40	LRRC40	41082000	44641000	0.920275	85.228
Q15650	Activating signal cointegrator 1	TRIP4	41100000	50164000	0.819313	135.81
Q9NZJ4	Sacsin	SACS	41151000	70451000	0.584108	225.99
Q9UBP0;Q9QYY8;Q6NW58	Spastin	SPAST	41308000	35334000	1.16907	78.152
Q15058	Kinesin-like protein KIF14	KIF14	41413000	51602000	0.802546	123.21
P18858	DNA ligase 1	LIG1	41727000	21816000	1.91268	80.954
P19784	Casein kinase II subunit alpha	CSNK2A2	41746000	42299000	0.986926	89.954
Q96G46	tRNA-dihydrouridine(47) synthase [NAD(P)(+)]-like	DUS3L	42163000	43819000	0.962208	114.96
Q14674	Separin	ESPL1	42388000	46265000	0.9162	171.05
Q9Y2X3	Nucleolar protein 58	NOP58	42650000	50827000	0.839121	75.025
O00505;O35344	Importin subunit alpha-4	KPNA3	42901000	42389000	1.01208	80.223
Q9WTX6;Q13616	Cullin-1	CUL1	43066000	40043000	1.07549	105.12
Q1KMD3	Heterogeneous nuclear ribonucleoprotein U-like protein 2	HNRNPUL2	43247000	26573000	1.62748	76.4
P19447;Q02870	TFIIH basal transcription factor complex helicase XPB subunit	ERCC3	43273000	43047000	1.00525	99.548
Q9UQR0	Sex comb on midleg-like protein 2	SCML2	43441000	46449000	0.935241	95.42
Q9UPN3	Microtubule-actin cross-linking factor 1, isoforms 1/2/3/5	MACF1	43792000	183180000	0.239065	323.31
Q658Y4;Q6TEP1;P0C866	Protein FAM91A1	FAM91A1	43797000	34532000	1.2683	92.925
Q6P1M3	Lethal(2) giant larvae protein homolog 2	LLGL2	43994000	51614000	0.852366	94.44
Q8IY37	Probable ATP-dependent RNA helicase DHX37	DHX37	43997000	37176000	1.18348	113.63
O95232	Luc7-like protein 3	LUC7L3	44058000	34346000	1.28277	98.071
O95785	Protein Wiz	WIZ	44112000	37139000	1.18775	91.687
Q9P2K8	Eukaryotic translation initiation factor 2-alpha kinase 4	EIF2AK4	44372000	74553000	0.595174	193.59
Q13123;Q9Z1M8	Protein Red	IK;Ik	44413000	57929000	0.76668	89.877
P22102;P21872	Trifunctional purine biosynthetic protein adenosine-3;Phosphoribosylamine--glycine ligase;Phosphoribosylformylglycinamidine cyclo-ligase;Phosphoribosylglycinamide formyltransferase	GART	44515000	25935000	1.71641	81.454
Q969S3	Zinc finger protein 622	ZNF622	44556000	43223000	1.03084	90.716
Q96SI9	Spermatid perinuclear RNA-binding protein	STRBP	44674000	45781000	0.97582	72.986
Q9Y5T5	Ubiquitin carboxyl-terminal hydrolase 16	USP16	44677000	37670000	1.18601	140.66
Q86XL3	Ankyrin repeat and LEM domain-containing protein 2	ANKLE2	44677000	44490000	1.0042	114.18
Q9UBB9	Tuftelin-interacting protein 11	TFIP11	44938000	33312000	1.349	92.765
Q96EV2	RNA-binding protein 33	RBM33	45359000	40744000	1.11327	75.531
Q5VV42	Threonylcarbamoyladenosine tRNA methylthiotransferase	CDKAL1	45533000	30828000	1.477	74.436
Q9UNX4	WD repeat-containing protein 3	WDR3	45546000	43206000	1.05416	154.25
O95400	CD2 antigen cytoplasmic tail-binding protein 2	CD2BP2	45889000	36947000	1.24202	87.304
Q9P0I2	ER membrane protein complex subunit 3	EMC3	45906000	38913000	1.17971	74.028
Q86XZ4	Spermatogenesis-associated serine-rich protein 2	SPATS2	46147000	46198000	0.998896	113.51
Q96T88	E3 ubiquitin-protein ligase UHRF1	UHRF1	46655000	47346000	0.985405	137.59
Q13573	SNW domain-containing protein 1	SNW1	46959000	48840000	0.961486	81.425
Q17RN3	Protein FAM98C	FAM98C	47123000	55002000	0.856751	106.71
A3KN83;Q9Y2G9	Protein strawberry notch homolog 1	SBNO1	47126000	61829000	0.762199	153.04
Q8WVM8	Sec1 family domain-containing protein 1	SCFD1	47135000	53138000	0.88703	113.67
O00267;O55201	Transcription elongation factor SPT5	SUPT5H	47231000	19445000	2.42895	119.09
Q9HCK8;B0R0I6	Chromodomain-helicase-DNA-binding protein 8	CHD8	47292000	101000000	0.468238	259.41
Q9UDY2	Tight junction protein ZO-2	TJP2	47435000	43376000	1.09358	143.89
P24928;P08775	DNA-directed RNA polymerase II subunit RPB1	POLR2A	47547000	81105000	0.58624	194.38
O14965;D7UQM5	Aurora kinase A	AURKA	48197000	37331000	1.29107	74.02
Q14527	Helicase-like transcription factor	HLTF	48251000	48269000	0.999627	122
P49792;H2QII6;A6NKT7;Q7Z3J3;O14715;P0DJD0;Q99666;P0DJD1	E3 SUMO-protein ligase RanBP2	RANBP2	48306000	61502000	0.785438	213.19
O43347	RNA-binding protein Musashi homolog 1	MSI1	48393000	45786000	1.05694	81.633
O75955	Flotillin-1	FLOT1	48622000	31392000	1.54887	86.826
Q9NXF1	Testis-expressed sequence 10 protein	TEX10	48696000	56991000	0.854451	128.36
Q9BXF6	Rab11 family-interacting protein 5	RAB11FIP5	48886000	52685000	0.927892	132.49
Q6VY07	Phosphofurin acidic cluster sorting protein 1	PACS1	48933000	35426000	1.38127	98.184
Q9UBU8	Mortality factor 4-like protein 1	MORF4L1	49048000	48226000	1.01704	74.336
Q5F1R6	DnaJ homolog subfamily C member 21	DNAJC21	49690000	61983000	0.801671	106.23
Q7Z7L1;Q68D06	Schlafen family member 11	SLFN11	49770000	51696000	0.962744	97.38
O15344;O70583	E3 ubiquitin-protein ligase Midline-1	MID1	49973000	56934000	0.877736	104.48
P42695	Condensin-2 complex subunit D3	NCAPD3	50051000	91910000	0.544565	202.82
Q96EP5	DAZ-associated protein 1	DAZAP1	50095000	62405000	0.80274	83.769
Q99575	Ribonucleases P/MRP protein subunit POP1	POP1	50110000	30800000	1.62695	79.806
Q8NI36	WD repeat-containing protein 36	WDR36	50443000	58953000	0.855648	122.1
A2RTX5	Probable threonine--tRNA ligase 2, cytoplasmic	TARSL2	50627000	39376000	1.28573	95.329
Q13618	Cullin-3	CUL3	50767000	48587000	1.04487	115.52
Q6P6C2	RNA demethylase ALKBH5	ALKBH5	50870000	68369000	0.744051	128.28
Q9HAU5	Regulator of nonsense transcripts 2	UPF2	50872000	73178000	0.695182	159.14
Q8NHQ9	ATP-dependent RNA helicase DDX55	DDX55	51378000	71389000	0.719691	118.58
Q9UPT5	Exocyst complex component 7	EXOC7	51503000	54264000	0.949119	103.03
Q9UPY3;Q6TV19	Endoribonuclease Dicer	DICER1	52254000	58298000	0.896326	173.08
P50750	Cyclin-dependent kinase 9	CDK9	52580000	41373000	1.27088	77.62
Q92466	DNA damage-binding protein 2	DDB2	52891000	53869000	0.981845	87.534
Q9UQ88;P21127	Cyclin-dependent kinase 11A;Cyclin-dependent kinase 11B	CDK11A;CDK11B	52909000	37274000	1.41946	75.144
Q5VIR6	Vacuolar protein sorting-associated protein 53 homolog	VPS53	52932000	61751000	0.857184	104.97
Q7L2E3	Putative ATP-dependent RNA helicase DHX30	DHX30	53326000	41601000	1.28184	112.9
P57772	Selenocysteine-specific elongation factor	EEFSEC	53394000	68844000	0.77558	108.86
Q9HCU5	Prolactin regulatory element-binding protein	PREB	53815000	37029000	1.45332	74.933
Q5TBB1	Ribonuclease H2 subunit B	RNASEH2B	54034000	58765000	0.919493	78.983
Q9C0D5	Protein TANC1	TANC1	54050000	73162000	0.738771	155.5
P49755;O35587;Q63584;Q90515	Transmembrane emp24 domain-containing protein 10	TMED10	54109000	63943000	0.846207	72.883
Q8NI27	THO complex subunit 2	THOC2	54128000	58377000	0.927214	136.72
Q9UII4	E3 ISG15--protein ligase HERC5	HERC5	54162000	32838000	1.64937	132.48
Q9Y613	FH1/FH2 domain-containing protein 1	FHOD1	54175000	52041000	1.04101	143.74
O75116	Rho-associated protein kinase 2	ROCK2	54179000	44973000	1.2047	102.56
Q99755;A2A3N6	Phosphatidylinositol 4-phosphate 5-kinase type-1 alpha;Putative PIP5K1A and PSMD4-like protein	PIP5K1A;PIPSL	54225000	46601000	1.1636	86.379
Q7Z4S6;Q86VH2	Kinesin-like protein KIF21A	KIF21A	54308000	97069000	0.559478	306.1
Q08426	Peroxisomal bifunctional enzyme;Enoyl-CoA hydratase/3,2-trans-enoyl-CoA isomerase;3-hydroxyacyl-CoA dehydrogenase	EHHADH	54378000	75260000	0.722535	139.06
Q96P47	Arf-GAP with GTPase, ANK repeat and PH domain-containing protein 3	AGAP3	54477000	47906000	1.13716	82.988
O14744;Q8CIG8	Protein arginine N-methyltransferase 5;Protein arginine N-methyltransferase 5, N-terminally processed;Protein arginine N-methyltransferase 5	PRMT5	54486000	51313000	1.06184	79.502
O00401;O08816	Neural Wiskott-Aldrich syndrome protein	WASL;Wasl	54758000	58112000	0.942284	96.385
Q96KC8	DnaJ homolog subfamily C member 1	DNAJC1	54922000	45128000	1.21703	83.649
O75940	Survival of motor neuron-related-splicing factor 30	SMNDC1	54933000	53188000	1.03281	74.295
Q13416;Q60862	Origin recognition complex subunit 2	ORC2	55680000	68600000	0.811662	80.109
Q14254;Q60634;Q98TZ8	Flotillin-2	FLOT2	55828000	35449000	1.57488	115.09
Q9BRS2	Serine/threonine-protein kinase RIO1	RIOK1	56036000	50782000	1.10346	95.653
O75449;Q5RII9;Q9BW62	Katanin p60 ATPase-containing subunit A1	KATNA1	56060000	50006000	1.12107	86.076
Q8N5C6	S1 RNA-binding domain-containing protein 1	SRBD1	56071000	52741000	1.06314	140.56
Q86VP6	Cullin-associated NEDD8-dissociated protein 1	CAND1	56573000	46886000	1.20661	86.151
P49642	DNA primase small subunit	PRIM1	56634000	39360000	1.43887	88.651
Q7KZI7	Serine/threonine-protein kinase MARK2	MARK2	56757000	63252000	0.897315	106.57
Q9H8Y5	Ankyrin repeat and zinc finger domain-containing protein 1	ANKZF1	56876000	47637000	1.19395	95.577
Q96P11;Q63ZY6;Q3KNT7	Probable 28S rRNA (cytosine-C(5))-methyltransferase	NSUN5	57144000	45925000	1.24429	134.38
Q13838	Spliceosome RNA helicase Ddx39b;Spliceosome RNA helicase DDX39B	DDX39B	57369000	43846000	1.30842	73.351
Q9HCS7	Pre-mRNA-splicing factor SYF1	XAB2	57484000	59173000	0.971457	156.77
Q96JJ3	Engulfment and cell motility protein 2	ELMO2	57511000	73135000	0.786368	95.115
Q9NZB2;Q5T035;Q9NX05	Constitutive coactivator of PPAR-gamma-like protein 1	FAM120A	57593000	40782000	1.41222	126.3
Q92796;Q91XM9;Q15700	Disks large homolog 3	DLG3	57679000	53020000	1.08787	94.535
O95758	Polypyrimidine tract-binding protein 3	PTBP3	58061000	54403000	1.06724	92.423
Q8N122;P25939	Regulatory-associated protein of mTOR	RPTOR	58294000	48931000	1.19135	126.12
O60678	Protein arginine N-methyltransferase 3	PRMT3	58364000	76959000	0.758378	104.65
Q99700	Ataxin-2	ATXN2	58506000	48784000	1.19929	94.9
O43290;Q9Z315;Q5XIW8	U4/U6.U5 tri-snRNP-associated protein 1	SART1	58598000	41901000	1.39849	115.93
Q5RKV6	Exosome complex component MTR3	EXOSC6	58826000	53917000	1.09105	72.345
Q9Y2I8	WD repeat-containing protein 37	WDR37	58979000	44314000	1.33093	95.894
P52732	Kinesin-like protein KIF11	KIF11	59114000	47551000	1.24317	104.59
Q01167	Forkhead box protein K2	FOXK2	59415000	66450000	0.894131	93.631
Q8N163	Cell cycle and apoptosis regulator protein 2	CCAR2	59516000	38971000	1.52719	101.26
Q92620	Pre-mRNA-splicing factor ATP-dependent RNA helicase PRP16	DHX38	59532000	45654000	1.30398	125.07
Q14241	Transcription elongation factor B polypeptide 3	TCEB3	59635000	60991000	0.977767	102.75
O00560	Syntenin-1	SDCBP	59938000	55172000	1.08638	98.751
Q15637;Q64213	Splicing factor 1	SF1	60240000	72837000	0.827052	91.021
Q92888	Rho guanine nucleotide exchange factor 1	ARHGEF1	60618000	35291000	1.71766	123.92
O60244	Mediator of RNA polymerase II transcription subunit 14	MED14	60807000	62506000	0.972819	136.52
P29372;Q04841	DNA-3-methyladenine glycosylase	MPG	60809000	68684000	0.885344	74.957
P33176	Kinesin-1 heavy chain	KIF5B	60902000	46063000	1.32215	107.55
P31939	Bifunctional purine biosynthesis protein PURH;Phosphoribosylaminoimidazolecarboxamide formyltransferase;IMP cyclohydrolase	ATIC	61060000	40881000	1.4936	106.12
Q9BYG3	MKI67 FHA domain-interacting nucleolar phosphoprotein	NIFK	61101000	74243000	0.822987	151.72
O14802	DNA-directed RNA polymerase III subunit RPC1	POLR3A	61338000	56263000	1.0902	150.98
Q6N069	N-alpha-acetyltransferase 16, NatA auxiliary subunit	NAA16	61657000	55881000	1.10336	112.38
Q9H223	EH domain-containing protein 4	EHD4	61970000	53351000	1.16155	95.949
Q6GYQ0	Ral GTPase-activating protein subunit alpha-1	RALGAPA1	62143000	92530000	0.671598	172.95
Q5VUJ6	Leucine-rich repeat and calponin homology domain-containing protein 2	LRCH2	62380000	62621000	0.996151	94.873
Q9BRX2	Protein pelota homolog	PELO	62437000	56925000	1.09683	76.383
P12270	Nucleoprotein TPR	TPR	63071000	168970000	0.373267	250.34
Q13136;O75334;O75335;P60469;O75145	Liprin-alpha-1	PPFIA1	64212000	50399000	1.27407	137.64
O00423;Q05BC3	Echinoderm microtubule-associated protein-like 1	EML1	64718000	54454000	1.18849	113.52
Q7Z4H7	HAUS augmin-like complex subunit 6	HAUS6	65135000	50808000	1.28198	114.86
Q68EM7	Rho GTPase-activating protein 17	ARHGAP17	65428000	58441000	1.11956	94.341
Q01085	Nucleolysin TIAR	TIAL1	65942000	76295000	0.864303	76.159
Q9P2N5	RNA-binding protein 27	RBM27	66362000	75033000	0.884438	142.9
P52597	Heterogeneous nuclear ribonucleoprotein F;Heterogeneous nuclear ribonucleoprotein F, N-terminally processed	HNRNPF	66715000	44322000	1.50523	90.792
Q7L7X3	Serine/threonine-protein kinase TAO1	TAOK1	66937000	58488000	1.14446	100.62
P50402	Emerin	EMD	67076000	79432000	0.844446	83.44
P22234	Multifunctional protein ADE2;Phosphoribosylaminoimidazole-succinocarboxamide synthase;Phosphoribosylaminoimidazole carboxylase	PAICS	67428000	56457000	1.19432	103.82
Q92616	Translational activator GCN1	GCN1L1	67446000	91072000	0.740579	216.84
P30101;P38657	Protein disulfide-isomerase A3	PDIA3	67968000	63258000	1.07446	103.04
Q8IY81	pre-rRNA processing protein FTSJ3	FTSJ3	68264000	55553000	1.22881	121.77
P35251	Replication factor C subunit 1	RFC1	68415000	69465000	0.984884	112.96
Q92615	La-related protein 4B	LARP4B	68852000	73861000	0.932183	106.31
P28370	Probable global transcription activator SNF2L1	SMARCA1	68892000	49484000	1.39221	105.71
Q9NUD5	Zinc finger CCHC domain-containing protein 3	ZCCHC3	69198000	59153000	1.16981	127.15
Q13045	Protein flightless-1 homolog	FLII	69263000	58729000	1.17937	164.35
Q9BQ67	Glutamate-rich WD repeat-containing protein 1	GRWD1	69353000	61536000	1.12703	112.05
Q09161	Nuclear cap-binding protein subunit 1	NCBP1	69791000	54507000	1.2804	101.83
Q9P0V9	Septin-10	SEPT10	69812000	47160000	1.48032	96.557
Q13613;Q9Z2C4	Myotubularin-related protein 1	MTMR1	70168000	80674000	0.869772	124.1
Q9Y2L1	Exosome complex exonuclease RRP44	DIS3	70294000	34486000	2.03833	98.099
Q6UXN9	WD repeat-containing protein 82	WDR82	70331000	70031000	1.00428	86.219
O15160	DNA-directed RNA polymerases I and III subunit RPAC1	POLR1C	70584000	76035000	0.928309	88.497
Q13868	Exosome complex component RRP4	EXOSC2	70689000	68491000	1.03209	78.781
Q9Y5X1	Sorting nexin-9	SNX9	70724000	79316000	0.891674	111.61
Q8IX12	Cell division cycle and apoptosis regulator protein 1	CCAR1	71165000	54865000	1.29709	108.36
Q13112	Chromatin assembly factor 1 subunit B	CHAF1B	71557000	82754000	0.864695	104.66
Q9HAU0	Pleckstrin homology domain-containing family A member 5	PLEKHA5	71641000	63876000	1.12156	143.55
P49756	RNA-binding protein 25	RBM25	71709000	56699000	1.26473	82.071
O75400	Pre-mRNA-processing factor 40 homolog A	PRPF40A	71770000	66012000	1.08723	114.32
O43395	U4/U6 small nuclear ribonucleoprotein Prp3	PRPF3	72126000	57060000	1.26404	121.84
Q14257	Reticulocalbin-2	RCN2	72282000	61791000	1.16978	101.36
Q86TU7	Histone-lysine N-methyltransferase setd3	SETD3	72359000	68429000	1.05743	128.17
Q9Y5A9;E7F1H9	YTH domain-containing family protein 2	YTHDF2	72370000	65142000	1.11096	89.053
P30533	Alpha-2-macroglobulin receptor-associated protein	LRPAP1	72405000	76670000	0.944372	76.178
P35250;Q9WUK4	Replication factor C subunit 2	RFC2	72891000	95335000	0.764578	106.98
Q86W50	Methyltransferase-like protein 16	METTL16	72902000	85974000	0.847954	124.77
Q8ND04	Protein SMG8	SMG8	72943000	64161000	1.13687	152.56
P49674	Casein kinase I isoform epsilon	CSNK1E	72944000	62089000	1.17483	98.971
O95319;Q7ZXE2;Q6P0B1	CUGBP Elav-like family member 2 (CUGBP2)	CELF2	73015000	56655000	1.28877	78.321
Q15024	Exosome complex component RRP42	EXOSC7	73167000	78256000	0.93497	92.419
O75934	Pre-mRNA-splicing factor SPF27	BCAS2	73482000	83606000	0.878908	106.12
Q9UHI8	A disintegrin and metalloproteinase with thrombospondin motifs 1	ADAMTS1	73656000	76369000	0.964475	116.69
Q9Y5S2;Q09013;P54265;Q6DT37	Serine/threonine-protein kinase MRCK beta	CDC42BPB	73663000	116490000	0.632355	255.1
Q14554	Protein disulfide-isomerase A5	PDIA5	73664000	53776000	1.36983	116.48
Q14566	DNA replication licensing factor MCM6	MCM6	73705000	51783000	1.42334	111.24
Q9BQ70;Q8R3L2	Transcription factor 25	TCF25	73739000	93856000	0.785661	128.55
Q6PD62	RNA polymerase-associated protein CTR9 homolog	CTR9	73896000	74059000	0.997799	138.8
Q5TAX3	Terminal uridylyltransferase 4	ZCCHC11	74243000	109800000	0.676166	176.64
Q9NYB9	Abl interactor 2	ABI2	74506000	72492000	1.02778	79.722
P11171	Protein 4.1	EPB41	74589000	61013000	1.22251	101.8
Q6WKZ4	Rab11 family-interacting protein 1	RAB11FIP1	74761000	90898000	0.822471	114.98
Q96QC0;Q7YR38;Q80W00	Serine/threonine-protein phosphatase 1 regulatory subunit 10	PPP1R10	74955000	71762000	1.04449	113.68
Q8WYA6	Beta-catenin-like protein 1	CTNNBL1	74986000	76369000	0.981891	88.32
Q6YN16	Hydroxysteroid dehydrogenase-like protein 2	HSDL2	75174000	60963000	1.23311	113.71
Q96KR1	Zinc finger RNA-binding protein	ZFR	75684000	63455000	1.19272	153.61
P11908	Ribose-phosphate pyrophosphokinase 2	PRPS2	76019000	67370000	1.12838	88.175
P11137	Microtubule-associated protein 2	MAP2	76519000	63219000	1.21038	85.362
Q8TBB5	Kelch domain-containing protein 4	KLHDC4	76789000	69025000	1.11248	128.03
Q9Y2R4	Probable ATP-dependent RNA helicase DDX52	DDX52	76907000	85980000	0.894475	153.78
P35579	Myosin-9	MYH9	77445000	147240000	0.525978	241.47
Q92600;Q6NWL4	Cell differentiation protein RCD1 homolog	RQCD1	77453000	66089000	1.17195	85.007
P49736;P97310;P29469	DNA replication licensing factor MCM2	MCM2	77564000	64618000	1.20035	148.11
Q14185	Dedicator of cytokinesis protein 1	DOCK1	78078000	120610000	0.647359	241.32
Q14671	Pumilio homolog 1	PUM1	78250000	39809000	1.96564	111.59
P43155	Carnitine O-acetyltransferase	CRAT	78302000	68626000	1.141	102.56
P78362	SRSF protein kinase 2;SRSF protein kinase 2 N-terminal;SRSF protein kinase 2 C-terminal	SRPK2	78883000	87678000	0.89969	87.16
Q9Y4K4	Mitogen-activated protein kinase kinase kinase kinase 5	MAP4K5	79176000	61898000	1.27914	128.44
Q68E01;Q1LXC9	Integrator complex subunit 3	INTS3	80163000	69032000	1.16124	160.39
Q9NX58;Q08288	Cell growth-regulating nucleolar protein	LYAR	80749000	66303000	1.21788	97.403
Q9NYF8	Bcl-2-associated transcription factor 1	BCLAF1	80761000	76021000	1.06235	84.077
O75044;Q91Z67;P0DMP2;P0DJJ0;B0S6J3	SLIT-ROBO Rho GTPase-activating protein 2	SRGAP2	80783000	81912000	0.986217	164.78
Q69YN2;Q5RGJ5	CWF19-like protein 1	CWF19L1	80906000	56204000	1.43951	127.01
P33991	DNA replication licensing factor MCM4	MCM4	81016000	74117000	1.09308	146.04
O75717	WD repeat and HMG-box DNA-binding protein 1	WDHD1	81442000	41415000	1.96649	149.92
Q96GA3	Protein LTV1 homolog	LTV1	81492000	84130000	0.968644	86.544
Q15427	Splicing factor 3B subunit 4	SF3B4	81612000	85743000	0.951821	71.443
P22087;A6NHQ2	rRNA 2-O-methyltransferase fibrillarin	FBL	81638000	97685000	0.835727	85.502
Q5SSJ5	Heterochromatin protein 1-binding protein 3	HP1BP3	82270000	94602000	0.869643	101.73
O75569	Interferon-inducible double-stranded RNA-dependent protein kinase activator A	PRKRA	82681000	79107000	1.04518	79.911
Q8IZ69	tRNA (uracil-5-)-methyltransferase homolog A	TRMT2A	82965000	96135000	0.863005	103.16
Q9BVA0;Q8BG40	Katanin p80 WD40 repeat-containing subunit B1	KATNB1	83119000	97216000	0.854993	136.33
Q9H0S4	Probable ATP-dependent RNA helicase DDX47	DDX47	83244000	51705000	1.60998	102.71
Q9NYY8	FAST kinase domain-containing protein 2	FASTKD2	83610000	60419000	1.38384	121.82
P48729;Q8N752	Casein kinase I isoform alpha;Casein kinase I isoform alpha-like	CSNK1A1	84023000	109300000	0.768737	107.91
Q5JSL3	Dedicator of cytokinesis protein 11	DOCK11	84063000	126580000	0.66411	241.65
Q86U42;A6NDY0	Polyadenylate-binding protein 2	PABPN1	84110000	47536000	1.7694	75.68
Q8NHV4	Protein NEDD1	NEDD1	84126000	104420000	0.80565	171.06
P78346	Ribonuclease P protein subunit p30	RPP30	84441000	90578000	0.932246	84.699
Q9UEY8	Gamma-adducin	ADD3	84448000	91456000	0.923373	148.52
P23193;Q15560	Transcription elongation factor A protein 1	TCEA1	84552000	80037000	1.05641	72.908
Q00403;P62916	Transcription initiation factor IIB	GTF2B	84559000	93678000	0.902656	115.17
Q27J81	Inverted formin-2	INF2	84588000	78896000	1.07215	173.48
Q6ZN17	Protein lin-28 homolog B	LIN28B	84673000	93417000	0.906398	84.924
Q96GD4;Q9UQB9	Aurora kinase B	AURKB	84748000	69187000	1.22491	77.186
Q13823	Nucleolar GTP-binding protein 2	GNL2	84808000	72890000	1.16351	110.42
Q9NVI7	ATPase family AAA domain-containing protein 3A	ATAD3A	85277000	58861000	1.44879	87.791
Q9Y3L3;Q6ZT62	SH3 domain-binding protein 1	SH3BP1	85635000	80240000	1.06724	122.5
Q8IZH2;P97789	5-3 exoribonuclease 1	XRN1	85976000	89548000	0.960111	167.37
Q15052	Rho guanine nucleotide exchange factor 6	ARHGEF6	86390000	106270000	0.812929	84.468
Q8IXB1	DnaJ homolog subfamily C member 10	DNAJC10	86992000	74210000	1.17224	141.8
P35221	Catenin alpha-1	CTNNA1	87062000	87613000	0.993711	188.97
Q96FX7	tRNA (adenine(58)-N(1))-methyltransferase catalytic subunit TRMT61A	TRMT61A	87068000	84767000	1.02714	95.338
Q8IWS0	PHD finger protein 6	PHF6	87093000	98513000	0.884076	103.44
Q53GQ0	Very-long-chain 3-oxoacyl-CoA reductase	HSD17B12	87213000	77933000	1.11908	83.654
O75822	Eukaryotic translation initiation factor 3 subunit J	EIF3J	87301000	115160000	0.758084	135.68
Q01970	1-phosphatidylinositol 4,5-bisphosphate phosphodiesterase beta-3	PLCB3	87643000	82893000	1.0573	186.59
Q9H1I8	Activating signal cointegrator 1 complex subunit 2	ASCC2	88371000	84716000	1.04314	105.03
Q9HCM4;Q9H329	Band 4.1-like protein 5	EPB41L5	89092000	76788000	1.16023	115.4
Q96K17	Transcription factor BTF3 homolog 4	BTF3L4	89717000	131520000	0.682155	73.091
Q96CW1;Q6NWK2	AP-2 complex subunit mu	AP2M1	89723000	79688000	1.12593	110.08
Q9BSJ8	Extended synaptotagmin-1	ESYT1	89738000	72806000	1.23256	155.43
Q9UNQ2	Probable dimethyladenosine transferase	DIMT1	89769000	87328000	1.02795	73.746
O43660	Pleiotropic regulator 1	PLRG1	90481000	69224000	1.30708	147.91
Q9BQ52	Zinc phosphodiesterase ELAC protein 2	ELAC2	90511000	71253000	1.27028	147.13
Q86YQ8;Q8IYJ1;Q9HCH3	Copine-8	CPNE8	90831000	84301000	1.07746	122.92
Q9NTZ6	RNA-binding protein 12	RBM12	91744000	73939000	1.24081	83.995
O00264	Membrane-associated progesterone receptor component 1	PGRMC1	91861000	67900000	1.35289	83.164
Q9Y5Q9	General transcription factor 3C polypeptide 3	GTF3C3	92845000	72337000	1.28351	148.95
Q92896	Golgi apparatus protein 1	GLG1	92907000	78713000	1.18033	139.51
Q9Y5K6	CD2-associated protein	CD2AP	93294000	115940000	0.804675	127.23
Q9UBU9	Nuclear RNA export factor 1	NXF1	94622000	124830000	0.758007	133.97
P47756	F-actin-capping protein subunit beta	CAPZB	94790000	91889000	1.03157	79.463
O43242	26S proteasome non-ATPase regulatory subunit 3	PSMD3	94954000	92698000	1.02434	110.3
Q9UHR4	Brain-specific angiogenesis inhibitor 1-associated protein 2-like protein 1	BAIAP2L1	95297000	88697000	1.07441	138.22
Q9BVS4	Serine/threonine-protein kinase RIO2	RIOK2	95765000	106960000	0.895335	147.62
Q9H2D6	TRIO and F-actin-binding protein	TRIOBP	95957000	115810000	0.828573	215.91
Q9NZ01	Very-long-chain enoyl-CoA reductase	TECR	96170000	92803000	1.03628	75.14
P18615	Negative elongation factor E	NELFE	96413000	88374000	1.09097	133.43
P19105;O14950;P24844	Myosin regulatory light chain 12A;Myosin regulatory light chain 12B;Myosin regulatory light polypeptide 9	MYL12A;MYL12B;MYL9	96563000	146700000	0.658234	88.676
Q9H857	5-nucleotidase domain-containing protein 2	NT5DC2	96839000	72012000	1.34476	118.68
Q9P1Y5	Calmodulin-regulated spectrin-associated protein 3	CAMSAP3	97058000	88359000	1.09845	195.21
Q9UKN8	General transcription factor 3C polypeptide 4	GTF3C4	97157000	86174000	1.12745	181.01
Q9BZH6	WD repeat-containing protein 11	WDR11	97165000	76384000	1.27206	164.54
O43432	Eukaryotic translation initiation factor 4 gamma 3	EIF4G3	97294000	126650000	0.768212	161.16
Q6P158	Putative ATP-dependent RNA helicase DHX57	DHX57	97430000	89678000	1.08644	174.57
O60884	DnaJ homolog subfamily A member 2	DNAJA2	97584000	82554000	1.18206	118.88
Q8N3C0	Activating signal cointegrator 1 complex subunit 3	ASCC3	97631000	274140000	0.356136	323.31
Q8N7H5	RNA polymerase II-associated factor 1 homolog	PAF1	97798000	110210000	0.887379	104.04
O75792;Q2TBT5	Ribonuclease H2 subunit A	RNASEH2A	97890000	99308000	0.985721	91.329
P61964;Q86VZ2	WD repeat-containing protein 5	WDR5	98629000	108420000	0.909694	102.79
Q6Y7W6;Q4KME6	PERQ amino acid-rich with GYF domain-containing protein 2	GIGYF2	99150000	132490000	0.748358	170.48
Q96CP6;Q3KR37	GRAM domain-containing protein 1A	GRAMD1A	99484000	94369000	1.0542	114.86
P17480	Nucleolar transcription factor 1	UBTF	100110000	85316000	1.1734	121.01
Q86W56;O88622	Poly(ADP-ribose) glycohydrolase	PARG	100360000	84561000	1.18684	145.67
Q13242	Serine/arginine-rich splicing factor 9	SRSF9	100840000	88299000	1.14203	75.168
Q8N3F8	MICAL-like protein 1	MICALL1	100920000	87979000	1.14709	159.17
Q12830	Nucleosome-remodeling factor subunit BPTF	BPTF	101050000	166230000	0.607893	282
P35249	Replication factor C subunit 4	RFC4	101260000	141480000	0.71572	131.01
O14979	Heterogeneous nuclear ribonucleoprotein D-like	HNRNPDL	101680000	128750000	0.789748	75.946
O43237	Cytoplasmic dynein 1 light intermediate chain 2	DYNC1LI2	102190000	53215000	1.92032	103.33
Q8IYB3	Serine/arginine repetitive matrix protein 1	SRRM1	102400000	84939000	1.20557	123.31
Q9NRL2	Bromodomain adjacent to zinc finger domain protein 1A	BAZ1A	102450000	133310000	0.768509	227.25
P68400;P19139;Q8NEV1	Casein kinase II subunit alpha;Casein kinase II subunit alpha 3	CSNK2A1	102940000	108980000	0.944577	113.9
Q9NQT5	Exosome complex component RRP40	EXOSC3	102970000	118010000	0.872553	89.236
Q9Y314	Nitric oxide synthase-interacting protein	NOSIP	103180000	98509000	1.04742	91.526
Q9WUK2;Q15056	Eukaryotic translation initiation factor 4H	EIF4H	103500000	99444000	1.04079	78.451
Q9BTC0	Death-inducer obliterator 1	DIDO1	103560000	132630000	0.780819	250.82
P63010	AP-2 complex subunit beta	AP2B1	103840000	83064000	1.25012	180.96
Q7Z7K6	Centromere protein V	CENPV	104000000	118090000	0.880684	108.71
Q99714	3-hydroxyacyl-CoA dehydrogenase type-2	HSD17B10	104090000	112640000	0.924094	109.18
Q9H0H5	Rac GTPase-activating protein 1	RACGAP1	104230000	122320000	0.852109	161.6
O95782	AP-2 complex subunit alpha-1	AP2A1	104280000	78346000	1.33102	149.7
Q9H3P2	Negative elongation factor A	NELFA	104810000	107680000	0.973347	118.67
O14974;Q9DBR7;Q6DRG7	Protein phosphatase 1 regulatory subunit 12A	PPP1R12A	105200000	100780000	1.04386	134.32
P54132;O88700;O18017;Q9VGI8;Q9TXJ8	Bloom syndrome protein	BLM	105270000	138070000	0.762439	132.2
Q14244	Ensconsin	MAP7	105330000	84510000	1.24636	117.19
Q13555	Calcium/calmodulin-dependent protein kinase type II subunit gamma	CAMK2G	105400000	108390000	0.972414	95.091
Q8WUA4	General transcription factor 3C polypeptide 2	GTF3C2	105740000	89374000	1.18312	111.15
P40937	Replication factor C subunit 5	RFC5	105910000	158180000	0.669554	144.6
P52209	6-phosphogluconate dehydrogenase, decarboxylating	PGD	106630000	75445000	1.41335	103.06
O00541;P79741;Q1DLJ4;A6RBB0	Pescadillo homolog	PES1	106750000	101850000	1.04811	121.53
P53618	Coatomer subunit beta	COPB1	107170000	93684000	1.14395	166.19
Q9H2U1;Q8VHK9	ATP-dependent RNA helicase DHX36	DHX36	107320000	102600000	1.046	186.56
Q9BXP5;Q99MR6	Serrate RNA effector molecule homolog	SRRT	107600000	63550000	1.69315	122.95
Q92785	Zinc finger protein ubi-d4	DPF2	107970000	105570000	1.02273	107.28
O43148	mRNA cap guanine-N7 methyltransferase	RNMT	109000000	83686000	1.30249	116.04
A0FGR8	Extended synaptotagmin-2	ESYT2	109380000	95794000	1.14183	133.27
P17858;Q180P4	ATP-dependent 6-phosphofructokinase, liver type	PFKL	109630000	133920000	0.818623	171.66
O75150	E3 ubiquitin-protein ligase BRE1B	RNF40	109760000	61948000	1.77181	123.4
O43583	Density-regulated protein	DENR	110390000	136930000	0.806178	80.579
Q9NRZ9	Lymphoid-specific helicase	HELLS	111040000	102810000	1.08005	121.79
Q9Y5Q8	General transcription factor 3C polypeptide 5	GTF3C5	111080000	80816000	1.37448	109.31
Q9NXH9	tRNA (guanine(26)-N(2))-dimethyltransferase	TRMT1	111620000	122090000	0.914244	139.17
Q9NWS0	PIH1 domain-containing protein 1	PIH1D1	112100000	105300000	1.06458	78.013
O15042	U2 snRNP-associated SURP motif-containing protein	U2SURP	112440000	100140000	1.12283	187.82
Q9UKS6	Protein kinase C and casein kinase substrate in neurons protein 3	PACSIN3	113780000	93077000	1.22243	131.31
P45880	Voltage-dependent anion-selective channel protein 2	VDAC2	114200000	127060000	0.898788	92.552
Q6P1J9	Parafibromin	CDC73	114490000	103850000	1.10246	148.38
O75179	Ankyrin repeat domain-containing protein 17	ANKRD17	114490000	188240000	0.608213	249.13
Q86UK7	Zinc finger protein 598	ZNF598	114590000	121470000	0.943361	216.5
P57678	Gem-associated protein 4	GEMIN4	114650000	97748000	1.17291	208.08
Q15345	Leucine-rich repeat-containing protein 41	LRRC41	114660000	102240000	1.12148	149.24
Q6NUQ4	Transmembrane protein 214	TMEM214	114850000	132410000	0.867382	142.53
Q15067;Q9R0H0	Peroxisomal acyl-coenzyme A oxidase 1	ACOX1	115070000	78471000	1.4664	159.92
Q8N3U4;O35638;Q9DGN0;Q8WVM7;Q9DGN1;Q9UJ98	Cohesin subunit SA-2	STAG2	115100000	109050000	1.05548	206.4
P53350;Q07832	Serine/threonine-protein kinase PLK1	PLK1	115730000	122590000	0.944041	148.84
P52907	F-actin-capping protein subunit alpha-1	CAPZA1	115750000	123790000	0.935051	107.94
Q9UHI6;P0C218	Probable ATP-dependent RNA helicase DDX20	DDX20	116440000	132750000	0.877137	191.58
Q96KG9	N-terminal kinase-like protein	SCYL1	116970000	93054000	1.25701	157.16
Q8WXX5	DnaJ homolog subfamily C member 9	DNAJC9	117050000	106790000	1.09608	124.08
Q12849	G-rich sequence factor 1	GRSF1	117130000	105620000	1.10898	134.22
P41227;Q9QY36;Q3UX61;Q9BSU3;Q4V8K3	N-alpha-acetyltransferase 10	NAA10;Naa10	117410000	116340000	1.0092	96.735
Q9NV70	Exocyst complex component 1	EXOC1	117820000	108630000	1.0846	170.52
P09543	2,3-cyclic-nucleotide 3-phosphodiesterase	CNP	117940000	88168000	1.33767	135.61
P16615;O14983;Q64518;Q93084;P86911	Sarcoplasmic/endoplasmic reticulum calcium ATPase 2	ATP2A2	118480000	182610000	0.648814	192.34
Q96T60	Bifunctional polynucleotide phosphatase/kinase;Polynucleotide 3-phosphatase;Polynucleotide 5-hydroxyl-kinase	PNKP	118910000	97083000	1.22483	130.53
O43172	U4/U6 small nuclear ribonucleoprotein Prp4	PRPF4	119580000	76856000	1.5559	133.17
Q9UQB8	Brain-specific angiogenesis inhibitor 1-associated protein 2	BAIAP2	119580000	116120000	1.0298	157.65
P13984	General transcription factor IIF subunit 2	GTF2F2	120320000	134950000	0.891589	188.72
Q96ST3	Paired amphipathic helix protein Sin3a	SIN3A	120510000	106790000	1.12848	190.27
P31689	DnaJ homolog subfamily A member 1	DNAJA1	120640000	89718000	1.34466	95.325
Q8IXH7	Negative elongation factor C/D	NELFCD	120690000	111130000	1.08603	166.42
Q06830	Peroxiredoxin-1	PRDX1	120750000	83790000	1.4411	76.517
Q9P035	Very-long-chain (3R)-3-hydroxyacyl-CoA dehydratase 3	HACD3	121440000	230710000	0.526375	125.13
Q15398;Q8K4R9	Disks large-associated protein 5	DLGAP5	122300000	101470000	1.20528	183.58
Q9H6S0	Probable ATP-dependent RNA helicase YTHDC2	YTHDC2	123030000	114610000	1.07347	206.51
Q9NTI5	Sister chromatid cohesion protein PDS5 homolog B	PDS5B	123030000	142670000	0.86234	195.98
P82979	SAP domain-containing ribonucleoprotein	SARNP	123080000	127560000	0.964879	70.257
O94906	Pre-mRNA-processing factor 6	PRPF6	123320000	89234000	1.38198	175.77
O95819;Q9NRD5	Mitogen-activated protein kinase kinase kinase kinase 4	MAP4K4	124170000	127280000	0.975566	180.66
Q5VTR2	E3 ubiquitin-protein ligase BRE1A	RNF20	124360000	93598000	1.32866	158.23
Q9BZF9	Uveal autoantigen with coiled-coil domains and ankyrin repeats	UACA	124610000	137850000	0.903954	256.06
Q9Y6X9;Q86VD1	MORC family CW-type zinc finger protein 2	MORC2	124850000	113740000	1.09768	186.68
P14635	G2/mitotic-specific cyclin-B1	CCNB1	125020000	115260000	1.08468	86.887
P35241	Radixin	RDX	125150000	131520000	0.951566	112.81
Q16637;O02771;P97801;O18870	Survival motor neuron protein	SMN1	125180000	124260000	1.0074	91.669
P98175	RNA-binding protein 10	RBM10	126270000	101010000	1.25007	129.62
Q08379	Golgin subfamily A member 2	GOLGA2	126520000	117180000	1.07971	181.66
Q96DI7	U5 small nuclear ribonucleoprotein 40 kDa protein	SNRNP40	127210000	138620000	0.917689	169.31
Q9Y2W2	WW domain-binding protein 11	WBP11	127830000	123050000	1.03885	134.87
O94763;Q3TLD5	Unconventional prefoldin RPB5 interactor 1	URI1	128980000	138860000	0.928849	107.29
Q96KP1	Exocyst complex component 2	EXOC2	129040000	110030000	1.17277	170.17
P49959	Double-strand break repair protein MRE11A	MRE11A	129450000	120920000	1.07054	172.85
Q9BQG0	Myb-binding protein 1A	MYBBP1A	129630000	110550000	1.17259	195.03
Q13148	TAR DNA-binding protein 43, TDP-43	TARDBP	130620000	109240000	1.19572	109.96
Q8N1G2	Cap-specific mRNA (nucleoside-2-O-)-methyltransferase 1	CMTR1	130740000	111210000	1.17561	247.29
O95104	Splicing factor, arginine/serine-rich 15	SCAF4	131320000	111070000	1.18232	98.952
Q99986	Serine/threonine-protein kinase VRK1	VRK1	131780000	85544000	1.54049	142.91
Q05397;Q14289	Focal adhesion kinase 1	PTK2	132300000	107320000	1.23276	211.63
P40938	Replication factor C subunit 3	RFC3	132940000	165340000	0.80404	174.7
P30876	DNA-directed RNA polymerase II subunit RPB2	POLR2B	133010000	103350000	1.28699	191.01
Q9UJA5	tRNA (adenine(58)-N(1))-methyltransferase non-catalytic subunit TRM6	TRMT6	133440000	125620000	1.06225	137.43
P20585	DNA mismatch repair protein Msh3	MSH3	133570000	115880000	1.15266	221.88
Q12789	General transcription factor 3C polypeptide 1	GTF3C1	134230000	242500000	0.553526	323.31
Q8TDD1	ATP-dependent RNA helicase DDX54	DDX54	135050000	122230000	1.10488	214.1
Q14CX7	N-alpha-acetyltransferase 25, NatB auxiliary subunit	NAA25	135440000	99474000	1.36156	172.11
Q9WV03;Q14320;Q9Y247;Q9WTJ8	Protein FAM50A;Protein FAM50B	FAM50A;FAM50B	135860000	115360000	1.1777	98.157
P23588	Eukaryotic translation initiation factor 4B	EIF4B	135980000	134740000	1.0092	88.297
P49790	Nuclear pore complex protein Nup153	NUP153	136980000	145440000	0.941832	199.2
Q8WWH5	Probable tRNA pseudouridine synthase 1	TRUB1	137070000	138890000	0.986896	132.63
P28340	DNA polymerase delta catalytic subunit	POLD1	138250000	101800000	1.35806	212.59
P07910;P0DMR1;O60812;B7ZW38;B2RXH8	Heterogeneous nuclear ribonucleoproteins C1/C2;Heterogeneous nuclear ribonucleoprotein C-like 4;Heterogeneous nuclear ribonucleoprotein C-like 1;Heterogeneous nuclear ribonucleoprotein C-like 3;Heterogeneous nuclear ribonucleoprotein C-like 2	HNRNPC	138890000	114130000	1.21695	70.499
O60306	Intron-binding protein aquarius	AQR	139870000	177150000	0.789557	271.35
Q9NVP1	ATP-dependent RNA helicase DDX18	DDX18	139980000	182100000	0.768699	139.8
P06730;A6NMX2	Eukaryotic translation initiation factor 4E	EIF4E	140080000	132960000	1.05355	75.094
Q9NUU7;Q9UHL0	ATP-dependent RNA helicase DDX19A	DDX19A	142030000	104270000	1.36214	145.01
Q96A33	Coiled-coil domain-containing protein 47	CCDC47	142450000	115590000	1.23237	160.17
O95163	Elongator complex protein 1	IKBKAP	142540000	72933000	1.9544	176.21
Q96F86	Enhancer of mRNA-decapping protein 3	EDC3	142970000	115460000	1.23826	161.3
Q5T8P6	RNA-binding protein 26	RBM26	143000000	127240000	1.12386	184.16
P27694	Replication protein A 70 kDa DNA-binding subunit;Replication protein A 70 kDa DNA-binding subunit, N-terminally processed	RPA1	144290000	146070000	0.987814	140.71
Q9UJV9	Probable ATP-dependent RNA helicase DDX41	DDX41	144340000	174730000	0.826075	164.87
Q9UG63	ATP-binding cassette sub-family F member 2	ABCF2	145820000	198400000	0.73498	128.61
Q9Y6G9	Cytoplasmic dynein 1 light intermediate chain 1	DYNC1LI1	145920000	108390000	1.34625	124.31
Q8WVV9	Heterogeneous nuclear ribonucleoprotein L-like	HNRNPLL	146140000	126340000	1.15672	202.78
O60610	Protein diaphanous homolog 1	DIAPH1	146980000	146250000	1.00499	272.57
Q9Y2T2	AP-3 complex subunit mu-1	AP3M1	147650000	115580000	1.27747	139.54
P48643	T-complex protein 1 subunit epsilon	CCT5	148760000	94893000	1.56766	172.08
P35269;Q04870	General transcription factor IIF subunit 1	GTF2F1	148800000	160200000	0.928839	154.79
Q92599;Q8CHH9	Septin-8	SEPT8	149750000	158650000	0.943902	135.1
P12268;P12269;B0UXP9;Q5RGV1;Q6GMG5	Inosine-5-monophosphate dehydrogenase 2	IMPDH2	149810000	137240000	1.09159	151.65
Q96GM5	SWI/SNF-related matrix-associated actin-dependent regulator of chromatin subfamily D member 1	SMARCD1	149930000	116830000	1.28332	201.13
Q8IZP0	Abl interactor 1	ABI1	150120000	143290000	1.04767	117.3
Q9BUQ8	Probable ATP-dependent RNA helicase DDX23	DDX23	150800000	119120000	1.26595	177.53
O60645	Exocyst complex component 3	EXOC3	151540000	160410000	0.944704	215.6
Q14738	Serine/threonine-protein phosphatase 2A 56 kDa regulatory subunit delta isoform	PPP2R5D	151660000	147680000	1.02695	146.16
Q9BWS9	Chitinase domain-containing protein 1	CHID1	151900000	146800000	1.03474	129.34
P61221	ATP-binding cassette sub-family E member 1	ABCE1	153930000	175050000	0.879349	178.36
Q8WXI9	Transcriptional repressor p66-beta	GATAD2B	154030000	156270000	0.985666	139.4
P62258	14-3-3 protein epsilon	YWHAE	154420000	141750000	1.08938	112.98
P08238;P11499;P30947;Q58FF7;A7H4M0;A7I226;Q9ZMM2;Q58FG0;P14625	Heat shock protein HSP 90-beta	HSP90AB1	154670000	124090000	1.24643	128.86
O94832	Unconventional myosin-Id	MYO1D	155400000	116310000	1.33608	79.821
Q6WCQ1	Myosin phosphatase Rho-interacting protein	MPRIP	155510000	138070000	1.12631	236.16
P21796	Voltage-dependent anion-selective channel protein 1	VDAC1	156300000	142760000	1.09484	112.64
O60341	Lysine-specific histone demethylase 1A	KDM1A	156990000	108720000	1.44398	197.32
Q14676;Q7YR40	Mediator of DNA damage checkpoint protein 1	MDC1	157090000	244920000	0.641393	323.31
Q8WX92	Negative elongation factor B	NELFB	160450000	143890000	1.11509	151.15
Q86X10	Ral GTPase-activating protein subunit beta	RALGAPB	161160000	198630000	0.811358	284.76
P78371	T-complex protein 1 subunit beta	CCT2	161460000	103540000	1.5594	185.45
Q12824	SWI/SNF-related matrix-associated actin-dependent regulator of chromatin subfamily B member 1	SMARCB1	163080000	141110000	1.15569	143.28
Q9Y4W6;Q9N3T5;Q920A7	AFG3-like protein 2	AFG3L2	163170000	221030000	0.738226	242.26
P07384;P97571	Calpain-1 catalytic subunit	CAPN1	163720000	198260000	0.825784	136.72
Q96CT7;Q6PHE8	Coiled-coil domain-containing protein 124	CCDC124	163940000	183280000	0.894478	127.17
P15924	Desmoplakin	DSP	165220000	243270000	0.679163	323.31
Q14141	Septin-6	SEPT6	165670000	139060000	1.19136	120.51
O60524	Nuclear export mediator factor NEMF	NEMF	167470000	165680000	1.0108	197.55
Q9UJX3	Anaphase-promoting complex subunit 7	ANAPC7	167510000	143810000	1.1648	186.57
Q96A65	Exocyst complex component 4	EXOC4	167690000	169640000	0.988505	241.43
Q7L576	Cytoplasmic FMR1-interacting protein 1	CYFIP1	167780000	120750000	1.38948	150.8
P55010	Eukaryotic translation initiation factor 5	EIF5	167930000	156820000	1.07085	121.31
O75122	CLIP-associating protein 2	CLASP2	168400000	160950000	1.04629	287.78
Q92917	G patch domain and KOW motifs-containing protein	GPKOW	168600000	148000000	1.13919	174.16
Q70UQ0	Inhibitor of nuclear factor kappa-B kinase-interacting protein	IKBIP	168830000	163170000	1.03469	100.92
Q96PZ0	Pseudouridylate synthase 7 homolog	PUS7	168930000	211430000	0.798988	239.47
Q99661;Q95LP1	Kinesin-like protein KIF2C	KIF2C	169210000	153290000	1.10386	233.4
Q9Y4P3	Transducin beta-like protein 2	TBL2	169590000	124170000	1.36579	158.45
Q96MX6	WD repeat-containing protein 92	WDR92	169760000	206450000	0.822281	126.42
Q9Y6E2;Q1LUC1	Basic leucine zipper and W2 domain-containing protein 2	BZW2	170770000	128470000	1.32926	145.23
Q99543	DnaJ homolog subfamily C member 2;DnaJ homolog subfamily C member 2, N-terminally processed	DNAJC2	171010000	214080000	0.798814	202.02
Q01780	Exosome component 10	EXOSC10	171840000	130330000	1.3185	222.66
O75475;Q5XXA9	PC4 and SFRS1-interacting protein	PSIP1	172010000	209190000	0.822267	156.56
P42167	Lamina-associated polypeptide 2, isoforms beta/gamma;Thymopoietin;Thymopentin	TMPO	172160000	158210000	1.08817	112.01
Q12874	Splicing factor 3A subunit 3	SF3A3	174710000	130990000	1.33377	133.72
Q86YP4	Transcriptional repressor p66-alpha	GATAD2A	175730000	190980000	0.920149	160.06
Q9Y383	Putative RNA-binding protein Luc7-like 2	LUC7L2	177270000	116710000	1.51889	107.49
O60216;Q61550;O93310;Q9H4I0	Double-strand-break repair protein rad21 homolog	RAD21	178370000	166530000	1.0711	198.48
Q96HY6	DDRGK domain-containing protein 1	DDRGK1	178880000	205790000	0.869236	128.14
Q9ULX3	RNA-binding protein NOB1	NOB1	179330000	152770000	1.17386	80.934
P55265	Double-stranded RNA-specific adenosine deaminase (ADAR1)	ADAR	179560000	150320000	1.19452	223.88
Q8TEA8	D-tyrosyl-tRNA(Tyr) deacylase 1	DTD1	180090000	256650000	0.701695	109.34
Q02241;E9Q5G3	Kinesin-like protein KIF23	KIF23	180270000	152530000	1.18187	229.88
O60716	Catenin delta-1	CTNND1	181320000	179600000	1.00958	250.23
Q9BZF1	Oxysterol-binding protein-related protein 8	OSBPL8	182720000	143320000	1.27491	153.31
Q92769;O15379	Histone deacetylase 2	HDAC2	182800000	154990000	1.17943	101.28
P48444	Coatomer subunit delta	ARCN1	184580000	146610000	1.25899	151.37
P21399	Cytoplasmic aconitate hydratase	ACO1	185500000	136720000	1.35679	188.93
Q8N766	ER membrane protein complex subunit 1	EMC1	185650000	152460000	1.2177	184.07
Q4KMP7	TBC1 domain family member 10B	TBC1D10B	186900000	151870000	1.23066	197.56
P18887	DNA repair protein XRCC1	XRCC1	187170000	154220000	1.21366	116.81
Q5PRF9;Q95LV5;Q9UPU9	Protein Smaug homolog 2	SAMD4B	187950000	73973000	2.54079	222.72
Q9GZS3	WD repeat-containing protein 61;WD repeat-containing protein 61, N-terminally processed	WDR61	189260000	205670000	0.920212	104.67
P41214	Eukaryotic translation initiation factor 2D	EIF2D	189330000	228860000	0.827274	214.43
Q9NRX1;Q6VBQ8;Q9CPS7;Q7YRD0;Q8AVH4	RNA-binding protein PNO1	PNO1;Pno1	190870000	200110000	0.953825	124.67
Q96N67;Q8NF50	Dedicator of cytokinesis protein 7	DOCK7	190900000	230320000	0.828847	323.31
Q9HCE1;Q1LXK4;Q1LXK5	Putative helicase MOV-10	MOV10	192040000	138340000	1.38817	206.49
Q99832	T-complex protein 1 subunit eta	CCT7	192360000	153220000	1.25545	220.8
P19388;O81098	DNA-directed RNA polymerases I, II, and III subunit RPABC1	POLR2E	193490000	209730000	0.922567	102.75
Q15717	ELAV-like protein 1 (HuR)	ELAVL1	193840000	178420000	1.08643	121.42
Q9H0D6	5-3 exoribonuclease 2	XRN2	194930000	152050000	1.28201	214.31
Q8NCA5	Protein FAM98A	FAM98A	195670000	146150000	1.33883	99.275
Q5SW79;Q96L14	Centrosomal protein of 170 kDa	CEP170	196640000	212840000	0.923886	323.31
Q7Z2T5	TRMT1-like protein	TRMT1L	198190000	181620000	1.09123	230.38
Q15365;P57723	Poly(rC)-binding protein 1	PCBP1	200370000	387210000	0.517471	188.88
Q9Y520	Protein PRRC2C	PRRC2C	207120000	229340000	0.903113	315.76
Q7Z417	Nuclear fragile X mental retardation-interacting protein 2	NUFIP2	207320000	217120000	0.954864	150.2
Q9BZE4	Nucleolar GTP-binding protein 1	GTPBP4	208010000	250460000	0.830512	213.57
P35611	Alpha-adducin	ADD1	208090000	168880000	1.23218	169.34
Q9Y3A5	Ribosome maturation protein SBDS	SBDS	208990000	211070000	0.990145	168.53
Q9BQ39	ATP-dependent RNA helicase DDX50	DDX50	210230000	156570000	1.34272	177.79
Q9Y2X7	ARF GTPase-activating protein GIT1	GIT1	211590000	200650000	1.05452	228.73
Q09028;Q24572	Histone-binding protein RBBP4	RBBP4	212450000	210800000	1.00783	129.15
P11586	C-1-tetrahydrofolate synthase, cytoplasmic;Methylenetetrahydrofolate dehydrogenase;Methenyltetrahydrofolate cyclohydrolase;Formyltetrahydrofolate synthetase;C-1-tetrahydrofolate synthase, cytoplasmic, N-terminally processed	MTHFD1	212510000	154740000	1.37334	204.6
P36915;Q7YR35	Guanine nucleotide-binding protein-like 1	GNL1	214580000	200870000	1.06825	167.01
Q9BVP2	Guanine nucleotide-binding protein-like 3	GNL3	216790000	210530000	1.02973	177.62
P0DN76;Q01081;Q3T127;Q8WU68;Q8BGJ9;Q7TP17	Splicing factor U2AF 35 kDa subunit;Splicing factor U2AF 26 kDa subunit	U2AF1	218420000	296830000	0.735842	108.88
P25685	DnaJ homolog subfamily B member 1	DNAJB1	218500000	227220000	0.961623	131.27
Q96C36	Pyrroline-5-carboxylate reductase 2	PYCR2	219270000	228670000	0.958893	144.71
O95248	Myotubularin-related protein 5	SBF1	219270000	284320000	0.771208	323.31
P43243	Matrin-3	MATR3	219580000	187410000	1.17166	195.25
Q06787;P35922	Fragile X mental retardation protein 1;Fragile X mental retardation protein 1 homolog (FMRP)	FMR1	219810000	259770000	0.846172	194.59
Q13330;Q8K4B0	Metastasis-associated protein MTA1	MTA1	220700000	221320000	0.997199	223.62
Q96PK6	RNA-binding protein 14	RBM14	221060000	229700000	0.962386	195.28
O96013;Q9P286;Q9NQU5	Serine/threonine-protein kinase PAK 4	PAK4	221580000	244750000	0.905332	144.9
A5YKK6;Q6ZQ08	CCR4-NOT transcription complex subunit 1	CNOT1	222070000	330230000	0.672471	323.31
Q92925	SWI/SNF-related matrix-associated actin-dependent regulator of chromatin subfamily D member 2	SMARCD2	222200000	151290000	1.4687	189.1
Q9H078	Caseinolytic peptidase B protein homolog	CLPB	224900000	199380000	1.128	225.18
Q2TAY7	WD40 repeat-containing protein SMU1;WD40 repeat-containing protein SMU1, N-terminally processed	SMU1	226590000	195260000	1.16045	207.95
Q9BW19	Kinesin-like protein KIFC1	KIFC1	226780000	258100000	0.878652	306.74
P38159;Q96E39;O75526;P0C8Z4;Q8N7X1	RNA-binding motif protein, X chromosome;RNA-binding motif protein, X chromosome, N-terminally processed;RNA binding motif protein, X-linked-like-1	RBMX	226830000	194070000	1.16881	92.703
Q16513	Serine/threonine-protein kinase N2	PKN2	228220000	145810000	1.56519	272.72
Q16531	DNA damage-binding protein 1	DDB1	228310000	238520000	0.957194	267.5
O14497;A2BH40	AT-rich interactive domain-containing protein 1A	ARID1A	229780000	254100000	0.90429	323.31
Q5JTH9	RRP12-like protein	RRP12	231330000	228330000	1.01314	283.17
Q92922;P97496	SWI/SNF complex subunit SMARCC1	SMARCC1	231780000	222170000	1.04326	287.02
Q14498	RNA-binding protein 39	RBM39	233340000	241330000	0.966892	171.29
Q8ND56	Protein LSM14 homolog A	LSM14A	233450000	216030000	1.08064	156.36
Q96JB5	CDK5 regulatory subunit-associated protein 3	CDK5RAP3	236720000	190940000	1.23976	162.57
Q16630	Cleavage and polyadenylation specificity factor subunit 6	CPSF6	237590000	283820000	0.837115	200.78
Q02880	DNA topoisomerase 2-beta	TOP2B	237620000	313420000	0.758152	323.31
Q14157	Ubiquitin-associated protein 2-like	UBAP2L	238410000	211590000	1.12675	186.01
P04075;A5A6I5;P00883;P05062	Fructose-bisphosphate aldolase A	ALDOA	239210000	170540000	1.40266	177.83
P15311;P26040;P31977	Ezrin	EZR	241030000	240210000	1.00341	132.36
O94776;Q9R190	Metastasis-associated protein MTA2	MTA2	242840000	250970000	0.967606	172.83
P42285	Superkiller viralicidic activity 2-like 2	SKIV2L2	243840000	195420000	1.24777	263.95
Q9BUJ2	Heterogeneous nuclear ribonucleoprotein U-like protein 1	HNRNPUL1	244000000	203040000	1.20173	183.16
Q15393;Q9W0M7;P0CR23;P0CR22	Splicing factor 3B subunit 3	SF3B3	244710000	324900000	0.753186	310.43
P33993	DNA replication licensing factor MCM7	MCM7	246450000	214240000	1.15035	189.24
Q0VDF9	Heat shock 70 kDa protein 14	HSPA14	247950000	223720000	1.10831	219.26
Q8IUD2;Q811U3	ELKS/Rab6-interacting/CAST family member 1	ERC1	248250000	208790000	1.18899	323.31
Q9ULV4;Q6QEF8	Coronin-1C	CORO1C	248740000	207840000	1.19679	119.66
Q13409;O88487	Cytoplasmic dynein 1 intermediate chain 2	DYNC1I2	251980000	299770000	0.840578	233.85
Q96PU8	Protein quaking	QKI	252440000	246090000	1.0258	81.069
Q9BTD8	RNA-binding protein 42	RBM42	253370000	195700000	1.29469	111.07
P50990	T-complex protein 1 subunit theta	CCT8	254230000	156500000	1.62447	148.74
P50570;Q05193	Dynamin-2	DNM2	257390000	198120000	1.29916	221.39
Q5UIP0	Telomere-associated protein RIF1	RIF1	257510000	327100000	0.787252	323.31
Q14978	Nucleolar and coiled-body phosphoprotein 1	NOLC1	259290000	219680000	1.18031	120.92
Q15691	Microtubule-associated protein RP/EB family member 1	MAPRE1	263090000	250420000	1.0506	145.49
Q14980	Nuclear mitotic apparatus protein 1	NUMA1	263870000	457140000	0.577219	323.31
O43390	Heterogeneous nuclear ribonucleoprotein R	HNRNPR	265120000	271270000	0.977329	132.85
Q15334;Q80Y17	Lethal(2) giant larvae protein homolog 1	LLGL1	266270000	179940000	1.47977	217.73
Q8WWY3	U4/U6 small nuclear ribonucleoprotein Prp31	PRPF31	266530000	271420000	0.981984	200.48
P31943	Heterogeneous nuclear ribonucleoprotein H;Heterogeneous nuclear ribonucleoprotein H, N-terminally processed	HNRNPH1	266720000	168940000	1.57879	149.63
Q92974;REV__P0DJD0;REV__P0DJD1;REV__A6NKT7	Rho guanine nucleotide exchange factor 2	ARHGEF2	268220000	220770000	1.21493	289.01
Q92572	AP-3 complex subunit sigma-1	AP3S1	268520000	186500000	1.43979	99.148
P50579	Methionine aminopeptidase 2	METAP2	270030000	238120000	1.13401	205.39
O00442	RNA 3-terminal phosphate cyclase	RTCA	273630000	295360000	0.926429	150.69
Q13895	Bystin	BYSL	274880000	210470000	1.30603	174.1
Q8NFW8	N-acylneuraminate cytidylyltransferase	CMAS	275140000	218840000	1.25727	163.34
Q53GS9	U4/U6.U5 tri-snRNP-associated protein 2	USP39	275510000	225410000	1.22226	172.77
Q969G3;P46459	SWI/SNF-related matrix-associated actin-dependent regulator of chromatin subfamily E member 1	SMARCE1	275960000	194880000	1.41605	153.75
Q96CX2;Q6WVG3;Q68DU8	BTB/POZ domain-containing protein KCTD12	KCTD12	279660000	304120000	0.919571	143.37
Q9P0K7	Ankycorbin	RAI14	284190000	264610000	1.074	323.31
O43663	Protein regulator of cytokinesis 1	PRC1	284740000	317010000	0.898205	280.8
P38919;Q9VHS8;P0CQ73;P0CQ72	Eukaryotic initiation factor 4A-III;Eukaryotic initiation factor 4A-III, N-terminally processed;Eukaryotic initiation factor 4A-III	EIF4A3	285720000	212660000	1.34355	161.79
Q9UN86;P97379	Ras GTPase-activating protein-binding protein 2	G3BP2	289100000	300660000	0.961551	159.55
P14866	Heterogeneous nuclear ribonucleoprotein L	HNRNPL	289880000	252720000	1.14704	233.8
Q9BY77	Polymerase delta-interacting protein 3	POLDIP3	290640000	201070000	1.44547	196.62
Q14669;F1RCR6	E3 ubiquitin-protein ligase TRIP12	TRIP12	291840000	342910000	0.851069	323.31
O43809	Cleavage and polyadenylation specificity factor subunit 5	NUDT21	292120000	297570000	0.981685	119.66
P62316	Small nuclear ribonucleoprotein Sm D2	SNRPD2	294420000	272140000	1.08187	100.77
Q96I24	Far upstream element-binding protein 3	FUBP3	294770000	218710000	1.34777	177.74
P30260	Cell division cycle protein 27 homolog	CDC27	295510000	298730000	0.989221	238.69
Q9Y450	HBS1-like protein	HBS1L	295830000	410840000	0.720061	285.8
O60231;Q7YR39;O45244	Putative pre-mRNA-splicing factor ATP-dependent RNA helicase DHX16	DHX16	296210000	229410000	1.29118	258.17
Q8WWM7	Ataxin-2-like protein	ATXN2L	299460000	266200000	1.12494	225.66
Q66K74	Microtubule-associated protein 1S;MAP1S heavy chain;MAP1S light chain	MAP1S	300230000	293920000	1.02147	272.06
Q13547	Histone deacetylase 1	HDAC1	301790000	221350000	1.36341	141.28
O95470	Sphingosine-1-phosphate lyase 1	SGPL1	305710000	276870000	1.10416	190.65
P60660	Myosin light polypeptide 6	MYL6	306580000	290920000	1.05383	85.213
Q93009	Ubiquitin carboxyl-terminal hydrolase 7	USP7	306700000	269480000	1.13812	293.27
O43670	BUB3-interacting and GLEBS motif-containing protein ZNF207	ZNF207	308980000	242700000	1.27309	98.529
Q9H6T3	RNA polymerase II-associated protein 3	RPAP3	309030000	378230000	0.817043	228.92
O14579	Coatomer subunit epsilon	COPE	309040000	331050000	0.933515	233.14
Q9BWF3	RNA-binding protein 4	RBM4	309400000	339770000	0.910616	209.64
Q8WU90	Zinc finger CCCH domain-containing protein 15	ZC3H15	309490000	260940000	1.18606	178.86
P47813;O14602;P47814	Eukaryotic translation initiation factor 1A, X-chromosomal;Eukaryotic translation initiation factor 1A, Y-chromosomal	EIF1AX;EIF1AY	310900000	367560000	0.845848	76.4
Q6PGP7	Tetratricopeptide repeat protein 37	TTC37	311190000	270020000	1.15247	323.31
Q86UP2	Kinectin	KTN1	311810000	297800000	1.04704	323.31
Q7Z2W4;Q9H0J9	Zinc finger CCCH-type antiviral protein 1	ZC3HAV1	313960000	266170000	1.17955	320.26
Q9Y6M1	Insulin-like growth factor 2 mRNA-binding protein 2	IGF2BP2	313970000	312120000	1.00593	169.89
P51532	Transcription activator BRG1	SMARCA4	314130000	543500000	0.577976	323.31
P51114;O70523	Fragile X mental retardation syndrome-related protein 1	FXR1	315220000	396480000	0.795046	225.89
Q15003	Condensin complex subunit 2	NCAPH	321140000	273960000	1.17221	267.8
P08621;Q62376	U1 small nuclear ribonucleoprotein 70 kDa	SNRNP70	323690000	269970000	1.19899	143.73
Q16666;Q6K0P9;P0DOV1;Q8CGE8	Gamma-interferon-inducible protein 16	IFI16	325030000	335310000	0.969342	284.66
P48634	Protein PRRC2A	PRRC2A	325320000	380360000	0.855295	323.31
Q13428;O08784	Treacle protein	TCOF1	329210000	289140000	1.13858	307
P62495	Eukaryotic peptide chain release factor subunit 1	ETF1	335660000	210240000	1.59656	182.1
Q9BXJ9	N-alpha-acetyltransferase 15, NatA auxiliary subunit	NAA15	340790000	282260000	1.20736	229.09
Q15477	Helicase SKI2W	SKIV2L	342480000	286170000	1.19677	323.31
Q92878	DNA repair protein RAD50	RAD50	346680000	324170000	1.06944	323.31
P53396;Q91V92	ATP-citrate synthase	ACLY	348810000	220560000	1.58147	309.17
Q9UNF0	Protein kinase C and casein kinase substrate in neurons protein 2	PACSIN2	348820000	282860000	1.23319	142.84
Q7Z478	ATP-dependent RNA helicase DHX29	DHX29	362750000	374250000	0.969272	323.31
Q9HC35	Echinoderm microtubule-associated protein-like 4	EML4	367160000	363790000	1.00926	273.92
Q7Z4V5;Q5XXA7	Hepatoma-derived growth factor-related protein 2	HDGFRP2	370260000	304240000	1.217	190.33
Q9Y5M8	Signal recognition particle receptor subunit beta	SRPRB	370690000	347540000	1.06661	198.57
Q12797	Aspartyl/asparaginyl beta-hydroxylase	ASPH	372770000	291030000	1.28086	245.71
P08240	Signal recognition particle receptor subunit alpha	SRPR	373010000	464350000	0.803295	292.18
P78344;O73777	Eukaryotic translation initiation factor 4 gamma 2	EIF4G2	375040000	343250000	1.09261	321.37
Q01844	RNA-binding protein EWS	EWSR1	377270000	340320000	1.10857	122.87
O95239;Q2VIQ3	Chromosome-associated kinesin KIF4A	KIF4A	377500000	353840000	1.06687	323.31
Q15020;Q9JLI8;B3DJT0	Squamous cell carcinoma antigen recognized by T-cells 3	SART3	377670000	259330000	1.45633	323.31
Q6P2E9;Q1LUT1	Enhancer of mRNA-decapping protein 4	EDC4	377900000	419600000	0.90062	323.31
P10155;O08848	60 kDa SS-A/Ro ribonucleoprotein	TROVE2	382540000	360870000	1.06005	201.27
O43684	Mitotic checkpoint protein BUB3	BUB3	382570000	458590000	0.834231	132.44
Q52LJ0	Protein FAM98B	FAM98B	383470000	340230000	1.12709	179.57
P35580	Myosin-10	MYH10	383750000	812280000	0.472436	323.31
Q9BSD7	Cancer-related nucleoside-triphosphatase	NTPCR	384240000	300600000	1.27824	108.25
P08237;Q8ILC1	ATP-dependent 6-phosphofructokinase, muscle type	PFKM	384620000	409330000	0.939633	303.57
Q9UI10	Translation initiation factor eIF-2B subunit delta	EIF2B4	388450000	280040000	1.38712	186.78
P18754;P25183	Regulator of chromosome condensation	RCC1	390580000	242310000	1.6119	214.78
Q99623;O35129	Prohibitin-2	PHB2;Phb2	392680000	365940000	1.07307	124.31
O00178;O08582	GTP-binding protein 1	GTPBP1	395400000	499570000	0.791481	305.28
Q9NUQ3;Q9BZA5	Gamma-taxilin	TXLNG	397330000	412490000	0.963248	221.96
Q07666;Q60749;Q5VWX1	KH domain-containing, RNA-binding, signal transduction-associated protein 1	KHDRBS1	400460000	513340000	0.780107	122.66
Q15459	Splicing factor 3A subunit 1	SF3A1	402350000	281970000	1.42692	227.2
Q13310;Q1DXH0;P0CB38;P0CP47;P0CP46	Polyadenylate-binding protein 4	PABPC4	402820000	508020000	0.792922	196.33
P46013	Antigen KI-67	MKI67	409030000	432150000	0.9465	323.31
Q9BY44	Eukaryotic translation initiation factor 2A;Eukaryotic translation initiation factor 2A, N-terminally processed	EIF2A	413880000	320990000	1.28939	260.07
P51116	Fragile X mental retardation syndrome-related protein 2	FXR2	415570000	440650000	0.943084	292.5
P40222;Q8N3L3	Alpha-taxilin	TXLNA	415980000	549570000	0.756919	285.84
O43491	Band 4.1-like protein 2	EPB41L2	416860000	320350000	1.30126	309.52
Q3YEC7	Rab-like protein 6	RABL6	418180000	321170000	1.30205	264.14
P12236	ADP/ATP translocase 3;ADP/ATP translocase 3, N-terminally processed	SLC25A6	421680000	422400000	0.998295	108.36
Q9P0L0	Vesicle-associated membrane protein-associated protein A	VAPA	424530000	368360000	1.15249	99.702
P55196	Afadin	MLLT4	432410000	542030000	0.79776	323.31
P04844	Dolichyl-diphosphooligosaccharide--protein glycosyltransferase subunit 2	RPN2	435170000	404040000	1.07705	307.74
P39656;O54734	Dolichyl-diphosphooligosaccharide--protein glycosyltransferase 48 kDa subunit	DDOST	435360000	300430000	1.44912	200.35
Q99459;P0CO94;P0CO95	Cell division cycle 5-like protein	CDC5L	435430000	416190000	1.04623	323.31
Q14694	Ubiquitin carboxyl-terminal hydrolase 10	USP10	436530000	413270000	1.05628	249.29
Q9ULC4	Malignant T-cell-amplified sequence 1	MCTS1	440110000	548670000	0.80214	115.67
O00139	Kinesin-like protein KIF2A	KIF2A	446170000	442530000	1.00823	239.81
Q01813	ATP-dependent 6-phosphofructokinase, platelet type	PFKP	447770000	361540000	1.23851	302.22
P62136	Serine/threonine-protein phosphatase PP1-alpha catalytic subunit	PPP1CA	451320000	550420000	0.819956	187.1
P19525	Interferon-induced, double-stranded RNA-activated protein kinase	EIF2AK2	453630000	553100000	0.820159	251.76
Q7L014;Q1DHB2	Probable ATP-dependent RNA helicase DDX46	DDX46	456050000	367200000	1.24197	307.26
P06493;P43063;P11802;Q64261;Q00534;Q9C9M7;Q9LMT0;Q96Q40;Q11179	Cyclin-dependent kinase 1	CDK1	458100000	446990000	1.02486	156.04
P26639;Q9D0R2	Threonine--tRNA ligase, cytoplasmic	TARS	458260000	347550000	1.31854	256.7
P35232	Prohibitin	PHB	460490000	442730000	1.04011	109.38
Q9Y2A7;B0S6R1;P55160	Nck-associated protein 1	NCKAP1	464370000	423610000	1.09622	323.31
Q9Y2J2	Band 4.1-like protein 3;Band 4.1-like protein 3, N-terminally processed	EPB41L3	466050000	320720000	1.45314	287.33
Q9BZZ5	Apoptosis inhibitor 5	API5	467110000	441810000	1.05726	207.8
O95793	Double-stranded RNA-binding protein Staufen homolog 1	STAU1	472920000	399400000	1.18408	246.55
P09661	U2 small nuclear ribonucleoprotein A	SNRPA1	479390000	595880000	0.804508	159.63
Q13263	Transcription intermediary factor 1-beta	TRIM28	485890000	373340000	1.30147	309.94
Q9BPX3	Condensin complex subunit 3	NCAPG	487500000	395820000	1.23162	280.98
P26368	Splicing factor U2AF 65 kDa subunit	U2AF2	492300000	475130000	1.03614	257.12
Q9Y230;Q9WTM5;P0CR29;P0CR28	RuvB-like 2	RUVBL2	496830000	299960000	1.65632	238.35
Q9UGP8	Translocation protein SEC63 homolog	SEC63	498270000	461790000	1.079	287.39
Q29RF7	Sister chromatid cohesion protein PDS5 homolog A	PDS5A	500200000	430100000	1.16299	323.31
Q7Z460	CLIP-associating protein 1	CLASP1	501000000	509250000	0.9838	323.31
P26358;Q92072;P13864	DNA (cytosine-5)-methyltransferase 1	DNMT1	501630000	639760000	0.784091	323.31
Q14258	E3 ubiquitin/ISG15 ligase TRIM25	TRIM25	505860000	668900000	0.756257	323.31
Q6P2Q9;P33334	Pre-mRNA-processing-splicing factor 8	PRPF8	507360000	803320000	0.631579	323.31
P43246	DNA mismatch repair protein Msh2	MSH2	512210000	492160000	1.04074	323.31
Q14839	Chromodomain-helicase-DNA-binding protein 4	CHD4	512990000	1017200000	0.504316	323.31
Q05639;P62631	Elongation factor 1-alpha 2	EEF1A2	513090000	335120000	1.53106	140.44
Q99729	Heterogeneous nuclear ribonucleoprotein A/B	HNRNPAB	513300000	528920000	0.970468	113.49
Q9Y265	RuvB-like 1	RUVBL1	515310000	481870000	1.0694	242.22
O75821	Eukaryotic translation initiation factor 3 subunit G	EIF3G	515690000	571140000	0.902913	294.06
O60264	SWI/SNF-related matrix-associated actin-dependent regulator of chromatin subfamily A member 5	SMARCA5	519980000	350430000	1.48383	323.31
Q96SB4;Q9Z0G2;Q9UPE1	SRSF protein kinase 1	SRPK1	530710000	539060000	0.98451	239.13
P26640	Valine--tRNA ligase	VARS	535380000	363440000	1.47309	323.31
P25205	DNA replication licensing factor MCM3	MCM3	536370000	493170000	1.0876	323.31
P51991	Heterogeneous nuclear ribonucleoprotein A3	HNRNPA3	541610000	542970000	0.997495	243.85
Q13557;Q9UQM7	Calcium/calmodulin-dependent protein kinase type II subunit delta	CAMK2D	544340000	376190000	1.44698	161.46
P51610;Q61191	Host cell factor 1;HCF N-terminal chain 1;HCF N-terminal chain 2;HCF N-terminal chain 3;HCF N-terminal chain 4;HCF N-terminal chain 5;HCF N-terminal chain 6;HCF C-terminal chain 1;HCF C-terminal chain 2;HCF C-terminal chain 3;HCF C-terminal chain 4;HCF C-terminal chain 5;HCF C-terminal chain 6	HCFC1	545440000	461860000	1.18096	323.31
P49916	DNA ligase 3	LIG3	546170000	568000000	0.961567	323.31
Q07955;Q6NYA0;Q7SXP4	Serine/arginine-rich splicing factor 1;Serine/arginine-rich splicing factor 1B;Serine/arginine-rich splicing factor 1A	SRSF1	546410000	520920000	1.04893	133.69
P35637	RNA-binding protein FUS	FUS	553130000	430600000	1.28456	126.6
P05455;P32067	Lupus La protein	SSB	553770000	353610000	1.56605	294.72
P67809	Nuclease-sensitive element-binding protein 1	YBX1	553990000	365040000	1.51761	228.38
Q9UBQ5	Eukaryotic translation initiation factor 3 subunit K	EIF3K	554720000	386630000	1.43476	114.35
Q09666	Neuroblast differentiation-associated protein AHNAK	AHNAK	556980000	910610000	0.611656	323.31
P61011	Signal recognition particle 54 kDa protein	SRP54	561720000	484370000	1.15969	269.8
P09012	U1 small nuclear ribonucleoprotein A	SNRPA	565900000	585360000	0.966756	127.13
Q96F07	Cytoplasmic FMR1-interacting protein 2	CYFIP2	566390000	457220000	1.23877	323.31
Q9Y224	UPF0568 protein C14orf166	C14orf166	566720000	666740000	0.849987	219.07
P40227;Q92526;Q4L4H9	T-complex protein 1 subunit zeta	CCT6A	569520000	508550000	1.11989	202.49
O15372	Eukaryotic translation initiation factor 3 subunit H	EIF3H	570180000	799140000	0.713492	217.49
Q9Y295	Developmentally-regulated GTP-binding protein 1	DRG1	577260000	639890000	0.902124	288.03
P33992	DNA replication licensing factor MCM5	MCM5	578670000	485790000	1.19119	323.31
O43324	Eukaryotic translation elongation factor 1 epsilon-1	EEF1E1	582040000	550340000	1.0576	96.533
Q8TEQ6	Gem-associated protein 5	GEMIN5	582600000	566440000	1.02853	323.31
P42166	Lamina-associated polypeptide 2, isoform alpha;Thymopoietin;Thymopentin	TMPO	594580000	667770000	0.890396	112.01
P26038;P26042;P26041;O35763;Q2HJ49	Moesin	MSN	594820000	707390000	0.840866	260.46
Q86UE4	Protein LYRIC	MTDH	595160000	668520000	0.890265	280.53
O75533	Splicing factor 3B subunit 1	SF3B1	603980000	526740000	1.14664	323.31
Q6P1N0;Q8K1A6	Coiled-coil and C2 domain-containing protein 1A	CC2D1A	611270000	524990000	1.16435	323.31
O75643	U5 small nuclear ribonucleoprotein 200 kDa helicase	SNRNP200	618720000	1148400000	0.538767	323.31
O00203;Q13367	AP-3 complex subunit beta-1	AP3B1	620800000	603870000	1.02804	323.31
Q9UHB9	Signal recognition particle subunit SRP68	SRP68	624370000	842060000	0.741479	323.31
O00425;Q9CPN8	Insulin-like growth factor 2 mRNA-binding protein 3	IGF2BP3	632200000	660510000	0.957139	218.72
P49591;P13642;Q6DRC0	Serine--tRNA ligase, cytoplasmic	SARS	632480000	508960000	1.24269	244.54
Q9HB71;REV__Q1L8T5	Calcyclin-binding protein	CACYBP	644970000	544660000	1.18417	169.12
O94874	E3 UFM1-protein ligase 1	UFL1	647810000	535470000	1.2098	323.31
O76094	Signal recognition particle subunit SRP72	SRP72	649130000	790650000	0.821008	323.31
Q16576	Histone-binding protein RBBP7	RBBP7	661850000	475350000	1.39234	275.2
Q14444;Q60865	Caprin-1	CAPRIN1	662550000	611670000	1.08318	177.22
P07355;P04272;P07356;A6NMY6	Annexin A2	ANXA2	664100000	979410000	0.678061	323.31
Q9UHX1;Q9WV25;Q6IQE0	Poly(U)-binding-splicing factor PUF60	PUF60	668910000	582820000	1.14771	253.9
P20290	Transcription factor BTF3	BTF3	676210000	975960000	0.692867	218.96
Q6PKG0	La-related protein 1	LARP1	678910000	613540000	1.10655	323.31
Q12904	Aminoacyl tRNA synthase complex-interacting multifunctional protein 1;Endothelial monocyte-activating polypeptide 2	AIMP1	682270000	757160000	0.901091	234.82
O43143	Pre-mRNA-splicing factor ATP-dependent RNA helicase DHX15	DHX15	687690000	633100000	1.08623	319.42
Q86V81	THO complex subunit 4	ALYREF	702240000	644060000	1.09033	135.1
O14776;Q5VWI1	Transcription elongation regulator 1	TCERG1	703940000	583440000	1.20653	323.31
Q9Y3F4	Serine-threonine kinase receptor-associated protein	STRAP	723010000	710050000	1.01825	211.96
Q9NVA2	Septin-11	SEPT11	724760000	635550000	1.14037	194.02
P35659	Protein DEK	DEK	730450000	569360000	1.28293	158.4
Q13155	Aminoacyl tRNA synthase complex-interacting multifunctional protein 2	AIMP2	730860000	752750000	0.97092	168.49
A6NHR9	Structural maintenance of chromosomes flexible hinge domain-containing protein 1	SMCHD1	731000000	1101900000	0.6634	323.31
Q2NL82	Pre-rRNA-processing protein TSR1 homolog	TSR1	744290000	637880000	1.16682	245.69
P04843	Dolichyl-diphosphooligosaccharide--protein glycosyltransferase subunit 1	RPN1	755100000	888450000	0.849907	323.31
Q9NR30	Nucleolar RNA helicase 2	DDX21	764840000	606160000	1.26178	314.6
Q13435	Splicing factor 3B subunit 2	SF3B2	774520000	613990000	1.26145	298.33
P35606	Coatomer subunit beta	COPB2	783820000	660640000	1.18646	290.7
Q8WXF1	Paraspeckle component 1	PSPC1	791110000	871590000	0.907663	171.99
Q8TAQ2;Q6PDG5;Q5S2C3	SWI/SNF complex subunit SMARCC2	SMARCC2	793100000	878520000	0.902768	323.31
Q13347;Q1DPU4	Eukaryotic translation initiation factor 3 subunit I	EIF3I	794800000	792310000	1.00314	241.94
Q15021;REV__Q02790	Condensin complex subunit 1	NCAPD2	797970000	777570000	1.02624	323.31
P46821	Microtubule-associated protein 1B;MAP1B heavy chain;MAP1 light chain LC1	MAP1B	829700000	1831100000	0.453116	323.31
Q9Y285	Phenylalanine--tRNA ligase alpha subunit	FARSA	836940000	823020000	1.01691	323.31
P20042	Eukaryotic translation initiation factor 2 subunit 2	EIF2S2	843030000	493410000	1.70858	323.31
O60841	Eukaryotic translation initiation factor 5B	EIF5B	848600000	1363100000	0.622552	323.31
P84103	Serine/arginine-rich splicing factor 3	SRSF3	851020000	742740000	1.14578	93.254
Q92900;Q98TR3	Regulator of nonsense transcripts 1	UPF1	858320000	586210000	1.46419	323.31
O75534	Cold shock domain-containing protein E1	CSDE1	860200000	727960000	1.18166	323.31
P21333;O75369;Q14315	Filamin-A	FLNA	868410000	1246200000	0.696846	323.31
Q13151;Q1JND7;Q1JII6;Q1JDG4;Q1J8E1	Heterogeneous nuclear ribonucleoprotein A0	HNRNPA0	868480000	900880000	0.964035	200.94
P24534;O70251	Elongation factor 1-beta	EEF1B2	870810000	695410000	1.25223	98.88
Q13724	Mannosyl-oligosaccharide glucosidase	MOGS	883420000	754990000	1.17011	323.31
Q15029	116 kDa U5 small nuclear ribonucleoprotein component	EFTUD2	900570000	809080000	1.11308	323.31
Q7L2H7;Q7T3B0	Eukaryotic translation initiation factor 3 subunit M	EIF3M	906880000	960260000	0.944411	278.68
P30419	Glycylpeptide N-tetradecanoyltransferase 1	NMT1	910290000	858190000	1.06071	228.41
P37108	Signal recognition particle 14 kDa protein	SRP14	919060000	900460000	1.02066	129.25
P78527	DNA-dependent protein kinase catalytic subunit	PRKDC	924180000	1513200000	0.610745	323.31
Q9NTJ3	Structural maintenance of chromosomes protein 4	SMC4	928510000	1204200000	0.77106	323.31
Q92522	Histone H1x	H1FX	930940000	861310000	1.08084	92.628
Q9UMS4;Q99KP6	Pre-mRNA-processing factor 19	PRPF19	931600000	765210000	1.21744	294.42
P39748;Q4R5U5	Flap endonuclease 1	FEN1	933090000	775480000	1.20324	179.35
P63244;O18640	Guanine nucleotide-binding protein subunit beta-2-like 1;Guanine nucleotide-binding protein subunit beta-2-like 1, N-terminally processed	GNB2L1	942380000	878990000	1.07212	226.29
Q00688	Peptidyl-prolyl cis-trans isomerase FKBP3	FKBP3	947160000	816390000	1.16018	214.1
P11387;Q7YR26;Q969P6	DNA topoisomerase 1	TOP1	986370000	901440000	1.09422	313.25
Q04637;P41110	Eukaryotic translation initiation factor 4 gamma 1	EIF4G1	1040000000	1461600000	0.711549	323.31
Q9P2E9	Ribosome-binding protein 1	RRBP1	1073900000	917540000	1.17041	323.31
O14654	Insulin receptor substrate 4	IRS4	1079200000	952070000	1.13353	323.31
P50991	T-complex protein 1 subunit delta	CCT4	1084200000	956790000	1.13316	323.31
Q8NC51	Plasminogen activator inhibitor 1 RNA-binding protein	SERBP1	1093700000	840610000	1.30108	317.4
P26196;P54823;P54824	Probable ATP-dependent RNA helicase DDX6;ATP-dependent RNA helicase ddx6	DDX6	1094700000	892090000	1.22712	287.83
Q16181;Q6ZU15	Septin-7	SEPT7	1117700000	783040000	1.42739	323.31
P46063	ATP-dependent DNA helicase Q1	RECQL	1137300000	1388800000	0.818908	323.31
P12081;A6LIF7;Q8A6N7;A6KXA6	Histidine--tRNA ligase, cytoplasmic	HARS	1144100000	1137000000	1.00624	292.11
O15371	Eukaryotic translation initiation factor 3 subunit D	EIF3D	1164100000	955890000	1.21782	323.31
O00303	Eukaryotic translation initiation factor 3 subunit F	EIF3F	1177100000	950300000	1.23866	171.46
P49368	T-complex protein 1 subunit gamma	CCT3	1182500000	821970000	1.43862	289.96
P27816;P27546	Microtubule-associated protein 4	MAP4	1202900000	1232100000	0.976301	323.31
P78347;Q9ESZ8;Q86UP8;Q6EKJ0	General transcription factor II-I	GTF2I	1210800000	1135700000	1.06613	323.31
P05198	Eukaryotic translation initiation factor 2 subunit 1	EIF2S1	1224700000	1728700000	0.708451	323.31
Q15019;P42207	Septin-2	SEPT2	1257200000	1451800000	0.865959	276.85
P29692	Elongation factor 1-delta	EEF1D	1262600000	1259000000	1.00286	219.08
Q9Y3I0;Q6NZS4	tRNA-splicing ligase RtcB homolog	RTCB	1264200000	1250400000	1.01104	323.31
O14617	AP-3 complex subunit delta-1	AP3D1	1288100000	1435000000	0.897631	323.31
Q9NSD9	Phenylalanine--tRNA ligase beta subunit	FARSB	1291800000	1453100000	0.888996	293.72
P53999	Activated RNA polymerase II transcriptional coactivator p15	SUB1	1330600000	1045800000	1.27233	198.56
Q15366	Poly(rC)-binding protein 2	PCBP2	1347700000	1669400000	0.807296	229.81
P22626	Heterogeneous nuclear ribonucleoproteins A2/B1	HNRNPA2B1	1358400000	1300400000	1.0446	318.97
P16989;Q9Y2T7	Y-box-binding protein 3	YBX3	1360100000	880270000	1.54509	323.31
Q9UHD8	Septin-9	SEPT9	1365200000	1680200000	0.812522	323.31
Q8NE71;Q7YR37	ATP-binding cassette sub-family F member 1	ABCF1	1383800000	1240000000	1.11597	323.31
P52701	DNA mismatch repair protein Msh6	MSH6	1387500000	1619500000	0.856746	323.31
O43776	Asparagine--tRNA ligase, cytoplasmic	NARS	1393700000	978300000	1.42461	323.31
P52272	Heterogeneous nuclear ribonucleoprotein M	HNRNPM	1404900000	1320300000	1.06408	305.37
Q13765;E9PAV3	Nascent polypeptide-associated complex subunit alpha;Nascent polypeptide-associated complex subunit alpha, muscle-specific form	NACA	1405200000	1512300000	0.929181	121.9
P11021;P20029	78 kDa glucose-regulated protein	HSPA5	1414600000	1746700000	0.80987	323.31
Q8N1G4	Leucine-rich repeat-containing protein 47	LRRC47	1440000000	1830000000	0.786885	314.41
P52292	Importin subunit alpha-1	KPNA2	1481900000	1251000000	1.18457	313.61
Q9UQE7;O93309	Structural maintenance of chromosomes protein 3	SMC3	1539000000	1486400000	1.03539	323.31
O60506;Q7TMK9	Heterogeneous nuclear ribonucleoprotein Q	SYNCRIP	1585300000	1630800000	0.9721	283.27
P56192	Methionine--tRNA ligase, cytoplasmic	MARS	1600000000	1322200000	1.2101	323.31
P60842;A5A6N4;Q1DQ20;P0CQ71;P0CQ70;A6R3R5	Eukaryotic initiation factor 4A-I	EIF4A1	1612800000	1236600000	1.30422	301.76
Q92499;Q24731	ATP-dependent RNA helicase DDX1	DDX1	1627900000	1757900000	0.926048	323.31
Q14683	Structural maintenance of chromosomes protein 1A	SMC1A	1634600000	1615200000	1.01201	323.31
Q08J23;P38205	tRNA (cytosine(34)-C(5))-methyltransferase	NSUN2	1638500000	1515700000	1.08102	323.31
P16403	Histone H1.2	HIST1H1C	1640800000	1606600000	1.02129	102.78
O95347	Structural maintenance of chromosomes protein 2	SMC2	1657200000	1275100000	1.29966	323.31
P54136;Q5PMZ2;A1AC37	Arginine--tRNA ligase, cytoplasmic	RARS	1676300000	1856500000	0.902936	323.31
P53621	Coatomer subunit alpha;Xenin;Proxenin	COPA	1679200000	1550300000	1.08315	323.31
Q15046	Lysine--tRNA ligase	KARS	1687500000	1781000000	0.947501	323.31
P60228;Q1LUA8;Q1E170;P0CN51;P0CN50	Eukaryotic translation initiation factor 3 subunit E	EIF3E	1729700000	1230700000	1.40546	321.38
Q9Y262	Eukaryotic translation initiation factor 3 subunit L	EIF3L	1756400000	1536800000	1.14289	323.31
Q99613;B5ME19	Eukaryotic translation initiation factor 3 subunit C	EIF3C	1771100000	1605500000	1.10315	323.31
O00571;Q62167;Q62095;Q1DJF0;P0CQ75;P0CQ74;A6R3L3;Q9NQI0;A6QXC1;P09052	ATP-dependent RNA helicase DDX3X;ATP-dependent RNA helicase DDX3Y	DDX3	1820600000	2190000000	0.831324	323.31
Q9Y5B9	FACT complex subunit SPT16	SUPT16H	1888600000	2467100000	0.765514	323.31
P11142;P63017	Heat shock cognate 71 kDa protein	HSPA8	1920000000	1933900000	0.992812	323.31
P47897	Glutamine--tRNA ligase	QARS	1927300000	1378100000	1.39852	323.31
Q92841	Probable ATP-dependent RNA helicase DDX17	DDX17	1951200000	2344600000	0.83221	290.02
Q13283	Ras GTPase-activating protein-binding protein 1	G3BP1	1953000000	1843800000	1.05923	323.31
P11940;Q9H361;Q4VXU2;P60050;P60049;P60048;P60047;Q96DU9;Q7JGR2	Polyadenylate-binding protein 1	PABPC1	1964200000	2323100000	0.845508	323.31
P51659	Peroxisomal multifunctional enzyme type 2;(3R)-hydroxyacyl-CoA dehydrogenase;Enoyl-CoA hydratase 2	HSD17B4	1975000000	2381200000	0.829414	323.31
Q14103	Heterogeneous nuclear ribonucleoprotein D0 (AUF1)	HNRNPD	1991000000	2138700000	0.930939	206.05
P41091;P81795;Q9Z0N1;Q2VIR3;C9WPN6;Q9Z0N2	Eukaryotic translation initiation factor 2 subunit 3	EIF2S3	2013400000	1412500000	1.42542	267.93
Q9P258	Protein RCC2	RCC2	2019100000	1909700000	1.05729	323.31
Q08945	FACT complex subunit SSRP1	SSRP1	2044200000	1577100000	1.29618	323.31
P46940	Ras GTPase-activating-like protein IQGAP1	IQGAP1	2048100000	3286300000	0.623224	323.31
P23284;P0CP78;P0CP79	Peptidyl-prolyl cis-trans isomerase B	PPIB	2067800000	2497200000	0.828047	143.65
Q9NZI8;O88477;Q7YR44;REV__Q15833;Q15517	Insulin-like growth factor 2 mRNA-binding protein 1	IGF2BP1	2123500000	2198300000	0.965974	323.31
Q12905	Interleukin enhancer-binding factor 2	ILF2	2182000000	2248100000	0.970597	321.62
P17987;P11983	T-complex protein 1 subunit alpha	TCP1	2264800000	1816400000	1.24686	323.31
P54577;Q6TGS6	Tyrosine--tRNA ligase, cytoplasmic;Tyrosine--tRNA ligase, cytoplasmic, N-terminally processed	YARS	2267500000	1840900000	1.23173	323.31
P55884	Eukaryotic translation initiation factor 3 subunit B	EIF3B	2335400000	1711500000	1.36453	323.31
P22392;O60361	Nucleoside diphosphate kinase B	NME2	2367200000	1632100000	1.4504	141.51
P10103;P63159;P09429;B2RPK0;P23497	High mobility group protein B1	HMGB1	2520800000	2564300000	0.983036	230.22
Q9P2J5	Leucine--tRNA ligase, cytoplasmic	LARS	2688100000	1709500000	1.57245	323.31
Q14204;Q8IBG1	Cytoplasmic dynein 1 heavy chain 1	DYNC1H1	2704600000	5611000000	0.482017	323.31
Q15233	Non-POU domain-containing octamer-binding protein	NONO	3128000000	2521900000	1.24033	323.31
Q00341	Vigilin	HDLBP	3133300000	3091300000	1.01359	323.31
Q96AG4	Leucine-rich repeat-containing protein 59	LRRC59	3164200000	4476000000	0.706926	323.31
P14868;B7XHQ4;P04802	Aspartate--tRNA ligase, cytoplasmic	DARS	3244900000	2667700000	1.21637	323.31
P09651;Q32P51	Heterogeneous nuclear ribonucleoprotein A1;Heterogeneous nuclear ribonucleoprotein A1, N-terminally processed;Heterogeneous nuclear ribonucleoprotein A1-like 2	HNRNPA1	3294700000	3633900000	0.906657	323.31
P23246	Splicing factor, proline- and glutamine-rich	SFPQ	3490200000	3260200000	1.07055	323.31
Q14152	Eukaryotic translation initiation factor 3 subunit A	EIF3A	3510100000	3993300000	0.878997	323.31
P17844;A5A6J2;A6RGE3;Q1DP69;P0CQ77;P0CQ76	Probable ATP-dependent RNA helicase DDX5	DDX5	3552800000	3516600000	1.01029	323.31
P26641	Elongation factor 1-gamma	EEF1G	3686300000	2845100000	1.29567	251.66
P26599	Polypyrimidine tract-binding protein 1	PTBP1	3712400000	4059200000	0.914564	323.31
Q12906	Interleukin enhancer-binding factor 3	ILF3	3760600000	3127100000	1.20258	323.31
P13010;P27641	X-ray repair cross-complementing protein 5	XRCC5	3882100000	3987000000	0.973689	323.31
P06748	Nucleophosmin	NPM1	3909400000	4346300000	0.899478	323.31
P61978	Heterogeneous nuclear ribonucleoprotein K	HNRNPK	4041600000	3468100000	1.16536	323.31
P07814	Bifunctional glutamate/proline--tRNA ligase;Glutamate--tRNA ligase;Proline--tRNA ligase	EPRS	4113000000	3837900000	1.07168	323.31
P12956;P23475	X-ray repair cross-complementing protein 6	XRCC6	4218600000	4890300000	0.862646	323.31
P41252;Q8E1B5	Isoleucine--tRNA ligase, cytoplasmic	IARS	4246200000	3650400000	1.16321	323.31
Q9UQ80	Proliferation-associated protein 2G4	PA2G4	4691100000	3624600000	1.29424	323.31
P04406;P20287;Q8X1X3	Glyceraldehyde-3-phosphate dehydrogenase	GAPDH	5047500000	4725600000	1.06812	322.26
Q08211;Q28141;O70133	ATP-dependent RNA helicase A	DHX9	5516200000	4801300000	1.1489	323.31
Q00839	Heterogeneous nuclear ribonucleoprotein U	HNRNPU	7382000000	5279100000	1.39834	323.31
P13639;P58252	Elongation factor 2	EEF2	9392300000	8022300000	1.17077	323.31
P0DMV9;P0DMV8;P78983;P87047	Heat shock 70 kDa protein 1B;Heat shock 70 kDa protein 1A	HSPA1A	9794000000	11665000000	0.839606	323.31
P09874	Poly [ADP-ribose] polymerase 1	PARP1	11269000000	10393000000	1.08429	323.31
P19338	Nucleolin	NCL	12204000000	9688700000	1.25961	323.31
P68104;Q5VTE0;P62630;P10126;P0CN31;P0CN30;P02994	Elongation factor 1-alpha 1;Putative elongation factor 1-alpha-like 3	EEF1A1	22429000000	16516000000	1.35802	323.31

## Sheet: mRNA-binding proteins only
Supplementary Table 1. The identified RNA-binding proteins in RNA-protein pull-downed samples. The data list of nanoLC-ESI-MS/MS. Raw data was proceeded by MaxQuant to perform label-free quantification (LFQ). A minimum Andromeda score of 70 was considered a positive hit. All RNA-binding proteins associated with RNAs-conjugated magnetic beads in the lysate of HEK-293 cells are shown except for rib…				LFQ Intensities		Wild-type vs rs10314	Relative expression level in HEK-293 cells	Score of stress granule component
Protein IDs	Protein names	Gene names	PANTHER protein class	Wild-type	rs10314	Ratio
P55265	Polypyrimidine tract-binding protein 1	PTBP1		3712400000	4059200000	0.914564	100	3
Q02040	Heterogeneous nuclear ribonucleoprotein L	HNRNPL		289880000	252720000	1.14704	80.0866
Q9BZZ5	Heterogeneous nuclear ribonucleoprotein A0	HNRNPA0		868480000	900880000	0.964035	68.5015
Q9NRW3;Q8IUX4;Q96AK3	Heterogeneous nuclear ribonucleoprotein H;Heterogeneous nuclear ribonucleoprotein H, N-terminally processed	HNRNPH1	RNA splicing factor	266720000	168940000	1.57879	62.9879	3
O60306	Heterogeneous nuclear ribonucleoprotein K	HNRNPK	RNA splicing factor	4041600000	3468100000	1.16536	58.493	7
Q8N3C0	Heterogeneous nuclear ribonucleoprotein A/B	HNRNPAB		513300000	528920000	0.970468	58.2431	13
Q99700	Poly(rC)-binding protein 2	PCBP2	RNA metabolism protein	1347700000	1669400000	0.807296	53.9855	17.7
Q8WWM7	ATP-dependent RNA helicase A	DHX9	RNA helicase	5516200000	4801300000	1.1489	53.3305	1
Q92879;P28659	Heterogeneous nuclear ribonucleoprotein Q	SYNCRIP	RNA metabolism protein	1585300000	1630800000	0.9721	50.8368	20
O95319;Q7ZXE2;Q6P0B1	Heterogeneous nuclear ribonucleoprotein U	HNRNPU		7382000000	5279100000	1.39834	49.4835
Q05048	Insulin-like growth factor 2 mRNA-binding protein 1	IGF2BP1	RNA metabolism protein	2123500000	2198300000	0.965974	48.3102	21.4
P33240	Heterogeneous nuclear ribonucleoprotein M	HNRNPM	RNA splicing factor	1404900000	1320300000	1.06408	45.7088
Q12996	Heterogeneous nuclear ribonucleoprotein F;Heterogeneous nuclear ribonucleoprotein F, N-terminally processed	HNRNPF	RNA splicing factor	66715000	44322000	1.50523	44.5462	3
Q92841	Matrin-3	MATR3		219580000	187410000	1.17166	43.0576
Q9NR30	RNA-binding protein FUS	FUS	RNA metabolism protein	553130000	430600000	1.28456	40.5294	10.7
Q9BUQ8	Heterogeneous nuclear ribonucleoprotein D0 (AUF1)	HNRNPD		1991000000	2138700000	0.930939	39.7057	3
Q9UJV9	Heterogeneous nuclear ribonucleoprotein R	HNRNPR	RNA metabolism protein	265120000	271270000	0.977329	38.0048
P17844;A5A6J2;A6RGE3;Q1DP69;P0CQ77;P0CQ76	Far upstream element-binding protein 3	FUBP3	RNA metabolism protein	294770000	218710000	1.34777	37.1988	20.7
Q9BQ39	Far upstream element-binding protein 2	KHSRP	RNA metabolism protein	29287000	32375000	0.904618	36.9971	10
P26196;P54823;P54824	Serine/arginine-rich splicing factor 1;Serine/arginine-rich splicing factor 1B;Serine/arginine-rich splicing factor 1A	SRSF1	RNA splicing factor	546410000	520920000	1.04893	36.4702	12
O43143	Probable ATP-dependent RNA helicase DDX17	DDX17		1951200000	2344600000	0.83221	35.9072
Q7Z478	Insulin-like growth factor 2 mRNA-binding protein 3	IGF2BP3	RNA metabolism protein	632200000	660510000	0.957139	32.7497	20
Q7L2E3	KH domain-containing, RNA-binding, signal transduction-associated protein 1 (Sam68)	KHDRBS1	RNA splicing factor	400460000	513340000	0.780107	31.7072	9.7
Q14147	Probable ATP-dependent RNA helicase DDX5	DDX5		3552800000	3516600000	1.01029	30.8385
Q9H2U1;Q8VHK9	Interleukin enhancer-binding factor 3	ILF3	RNA metabolism protein	3760600000	3127100000	1.20258	29.8179	7
Q92620	Nucleolar RNA helicase 2	DDX21		764840000	606160000	1.26178	28.3954	10
Q6P158	Polyadenylate-binding protein 4	PABPC4		402820000	508020000	0.792922	24.9478	20.7
Q14562;A1Z9L3	RNA-binding protein 14	RBM14	RNA splicing factor	221060000	229700000	0.962386	24.3898	7
Q08211;Q28141;O70133	Serine/arginine-rich splicing factor 3	SRSF3	RNA splicing factor	851020000	742740000	1.14578	23.836	10
Q96G46	Ras GTPase-activating protein-binding protein 1	G3BP1	RNA metabolism protein	1953000000	1843800000	1.05923	23.4655	26.5
P13639;P58252	U1 small nuclear ribonucleoprotein 70 kDa	SNRNP70	RNA splicing factor	323690000	269970000	1.19899	21.981
Q15029	TAR DNA-binding protein 43, TDP-43	TARDBP		130620000	109240000	1.19572	21.9611	12.1
P05198	Insulin-like growth factor 2 mRNA-binding protein 2	IGF2BP2	RNA metabolism protein	313970000	312120000	1.00593	21.9167	20.7
P20042	Plasminogen activator inhibitor 1 RNA-binding protein	SERBP1	RNA metabolism protein	1093700000	840610000	1.30108	21.6488	7.7
Q14152	Eukaryotic initiation factor 4A-I	EIF4A1		1612800000	1236600000	1.30422	19.8479	13
Q99613;B5ME19	Nucleophosmin	NPM1	Chaperone	3909400000	4346300000	0.899478	19.5737
O15371	Eukaryotic translation initiation factor 3 subunit A	EIF3A	Translation initiation factor	3510100000	3993300000	0.878997	19.072	13.7
P60228;Q1LUA8;Q1E170;P0CN51;P0CN50	Polyadenylate-binding protein 1	PABPC1		1964200000	2323100000	0.845508	18.306	20.5
O75821	Eukaryotic translation initiation factor 4B	EIF4B	Translation initiation factor	135980000	134740000	1.0092	18.0396	13
P60842;A5A6N4;Q1DQ20;P0CQ71;P0CQ70;A6R3R5	Poly(rC)-binding protein 1	PCBP1	RNA metabolism protein	200370000	387210000	0.517471	17.471	10
Q14240	Putative ATP-dependent RNA helicase DHX30	DHX30	RNA helicase	53326000	41601000	1.28184	16.165	10.7
P38919;Q9VHS8;P0CQ73;P0CQ72	Fragile X mental retardation syndrome-related protein 2	FXR2	Translation factor	415570000	440650000	0.943084	15.7115	21.4
P23588	Pre-mRNA-processing-splicing factor 8	PRPF8	RNA splicing factor	507360000	803320000	0.631579	15.4576
P06730;A6NMX2	G-rich sequence factor 1	GRSF1	RNA splicing factor	117130000	105620000	1.10898	14.4448	10
O60573	Vigilin	HDLBP	RNA metabolism protein	3133300000	3091300000	1.01359	14.0118	3
Q9NRA8	Eukaryotic translation initiation factor 3 subunit C	EIF3C	Translation initiation factor	1771100000	1605500000	1.10315	13.888	4
Q04637;P41110	Zinc finger RNA-binding protein	ZFR	RNA metabolism protein	75684000	63455000	1.19272	13.568
P78344;O73777	Pumilio homolog 1	PUM1	RNA metabolism protein	78250000	39809000	1.96564	13.3652	13.7
O43432	Splicing factor 3B subunit 1	SF3B1	RNA splicing factor	603980000	526740000	1.14664	13.3428
P55010	RNA-binding protein EWS	EWSR1	RNA metabolism protein	377270000	340320000	1.10857	13.241
P63241;Q9GZV4;Q8BGY2;Q6IS14	Ataxin-2-like protein	ATXN2L	RNA metabolism protein	299460000	266200000	1.12494	12.0756	24.7
O60841	rRNA 2-O-methyltransferase fibrillarin	FBL	RNA processing factor	81638000	97685000	0.835727	11.66	10
Q01844	RNA-binding protein 4	RBM4	RNA splicing factor	309400000	339770000	0.910616	11.5037	3
Q06787;P35922	Protein LSM14 homolog A	LSM14A	RNA metabolism protein	233450000	216030000	1.08064	11.1322	13
Q96I24	ELAV-like protein 1 (HuR)	ELAVL1		193840000	178420000	1.08643	11.0315	14.4
P35637	YTH domain-containing family protein 2	YTHDF2		72370000	65142000	1.11096	10.494	13
P51114;O70523	Eukaryotic initiation factor 4A-III;Eukaryotic initiation factor 4A-III, N-terminally processed;Eukaryotic initiation factor 4A-III	EIF4A3		285720000	212660000	1.34355	10.2809	7
Q13283	Nucleolar protein 58	NOP58	RNA metabolism protein	42650000	50827000	0.839121	9.44465	3
Q12849	5-3 exoribonuclease 2	XRN2	Exoribonuclease	194930000	152050000	1.28201	9.15032	7
Q00341	Fragile X mental retardation syndrome-related protein 1	FXR1	Translation factor	315220000	396480000	0.795046	9.09674	21.4
Q99729	Pre-mRNA-splicing factor ATP-dependent RNA helicase DHX15	DHX15	RNA helicase	687690000	633100000	1.08623	8.75241
Q14103	Double-stranded RNA-binding protein Staufen homolog 1	STAU1		472920000	399400000	1.18408	8.6182	6
P52597	Splicing factor 1	SF1	RNA splicing factor	60240000	72837000	0.827052	8.43611	7
P61978	Ras GTPase-activating protein-binding protein 2	G3BP2	RNA metabolism protein	289100000	300660000	0.961551	8.25282	23.7
P14866	Eukaryotic translation initiation factor 3 subunit D	EIF3D	Translation initiation factor	1164100000	955890000	1.21782	8.02423	11
P52272	ATP-dependent RNA helicase DDX50	DDX50		210230000	156570000	1.34272	7.8273	3
Q13325	Eukaryotic translation initiation factor 3 subunit G	EIF3G	Translation initiation factor	515690000	571140000	0.902913	6.98866	14.7
Q9NZI8;O88477;Q7YR44;REV__Q15833;Q15517	CUGBP Elav-like family member 2 (CUGBP2)	CELF2		73015000	56655000	1.28877	6.50008	10
Q9Y6M1	RNA-binding protein 10	RBM10		126270000	101010000	1.25007	6.35026
O00425;Q9CPN8	U1 small nuclear ribonucleoprotein A	SNRPA	RNA splicing factor	565900000	585360000	0.966756	5.80081
Q12906	Poly(U)-binding-splicing factor PUF60	PUF60	RNA splicing factor	668910000	582820000	1.14771	5.76038
Q07666;Q60749;Q5VWX1	Intron-binding protein aquarius	AQR		139870000	177150000	0.789557	5.72261	7
Q92945	Nuclear fragile X mental retardation-interacting protein 2	NUFIP2		207320000	217120000	0.954864	5.65867	21.4
Q8ND56	Serine-threonine kinase receptor-associated protein	STRAP	Translation initiation factor	723010000	710050000	1.01825	5.57135	6
Q9BX40	Zinc finger CCCH domain-containing protein 7B	ZC3H7B	Nucleic acid metabolism protein	37165000	38206000	0.972753	5.56614	6
Q9Y383	Eukaryotic translation initiation factor 2 subunit 2	EIF2S2	Translation initiation factor	843030000	493410000	1.70858	5.42804	3
O95232	Nuclear RNA export factor 1	NXF1	RNA metabolism protein	94622000	124830000	0.758007	5.27808
P43243	Splicing factor 3A subunit 3	SF3A3	RNA splicing factor	174710000	130990000	1.33377	5.19932
Q7L2J0	Ataxin-2	ATXN2	RNA metabolism protein	58506000	48784000	1.19929	5.10614	22.1
Q9P2K5	Elongation factor 1-alpha 1;Putative elongation factor 1-alpha-like 3	EEF1A1	Translation factor	22429000000	16516000000	1.35802	5.07796
Q09161	Probable ATP-dependent RNA helicase DDX6;ATP-dependent RNA helicase ddx6	DDX6		1094700000	892090000	1.22712	4.71373	17.7
O00567	RNA-binding protein 27	RBM27	RNA splicing factor	66362000	75033000	0.884438	4.50334
Q9Y2X3	Cleavage and polyadenylation specificity factor subunit 5	NUDT21	RNA splicing factor	292120000	297570000	0.981685	4.30392	1
O75607	Eukaryotic translation initiation factor 4 gamma 1	EIF4G1	Translation initiation factor	1040000000	1461600000	0.711549	4.07804	14.4
O43809	Probable ATP-dependent RNA helicase YTHDC2	YTHDC2	RNA helicase	123030000	114610000	1.07347	3.92415
Q9UBU9	Luc7-like protein 3	LUC7L3		44058000	34346000	1.28277	3.6555
P11940;Q9H361;Q4VXU2;P60050;P60049;P60048;P60047;Q96DU9;Q7JGR2	Putative ATP-dependent RNA helicase DHX57	DHX57	RNA helicase	97430000	89678000	1.08644	3.46037	7
Q13310;Q1DXH0;P0CB38;P0CP47;P0CP46	Eukaryotic translation initiation factor 4 gamma 2	EIF4G2	Translation initiation factor	375040000	343250000	1.09261	3.44296	17
Q86TB9	tRNA (cytosine(34)-C(5))-methyltransferase	NSUN2	RNA methyltransferase	1638500000	1515700000	1.08102	3.29813	3
Q15366	Eukaryotic translation initiation factor 2 subunit 1	EIF2S1	Translation initiation factor	1224700000	1728700000	0.708451	3.23387
Q13442	Eukaryotic translation initiation factor 4 gamma 3	EIF4G3	Translation initiation factor	97294000	126650000	0.768212	3.12586	10
O00541;P79741;Q1DLJ4;A6RBB0	Double-stranded RNA-specific adenosine deaminase (ADAR1)	ADAR	RNA metabolism protein	179560000	150320000	1.19452	3.0198	11.7
O75400	Putative RNA-binding protein Luc7-like 2	LUC7L2		177270000	116710000	1.51889	3.01634
P26599	Spermatid perinuclear RNA-binding protein	STRBP	RNA metabolism protein	44674000	45781000	0.97582	2.8872
Q9UKA9;Q66H20	ATP-dependent RNA helicase DHX36	DHX36	RNA helicase	107320000	102600000	1.046	2.49602	17.7
Q14671	Protein quaking	QKI	RNA splicing factor	252440000	246090000	1.0258	2.32412	10
P98175	Pescadillo homolog	PES1	RNA metabolism protein	106750000	101850000	1.04811	2.09313
Q96PK6	ATP-dependent RNA helicase DHX8	DHX8	RNA helicase	38478000	36699000	1.04848	2.03181
Q9P2N5	Eukaryotic translation initiation factor 3 subunit E	EIF3E	Translation initiation factor	1729700000	1230700000	1.40546	1.70152	15.4
P29558;Q6XE24	Cleavage stimulation factor subunit 3	CSTF3	mRNA polyadenylation factor	28187000	31601000	0.891965	1.49253
Q5PRF9;Q95LV5;Q9UPU9	Pre-mRNA-processing factor 40 homolog A	PRPF40A		71770000	66012000	1.08723	1.47792
Q8NC51	Protein Smaug homolog 2	SAMD4B		187950000	73973000	2.54079	1.33412	3
Q15637;Q64213	Elongation factor 2	EEF2	Translation elongation factor	9392300000	8022300000	1.17077	1.12199	1
Q12874	Activating signal cointegrator 1 complex subunit 3	ASCC3	Scaffold/adaptor protein	97631000	274140000	0.356136	1.09184	7
P08621;Q62376	Probable ATP-dependent RNA helicase DDX23	DDX23		150800000	119120000	1.26595	1.00227
P09012	Splicing factor 3A subunit 1	SF3A1	RNA splicing factor	402350000	281970000	1.42692	0.937237
P62314	RNA-binding protein 33	RBM33		45359000	40744000	1.11327	0.789638
P62318	7SK snRNA methylphosphate capping enzyme	MEPCE		24424000	23073000	1.05855	0.785659
Q07955;Q6NYA0;Q7SXP4	RNA-binding protein 26	RBM26	RNA splicing factor	143000000	127240000	1.12386	0.733127	3
P84103	tRNA-dihydrouridine(47) synthase [NAD(P)(+)]-like	DUS3L	RNA processing factor	42163000	43819000	0.962208	0.652184
O95793	Fragile X mental retardation protein 1;Fragile X mental retardation protein 1 homolog (FMRP)	FMR1	Translation factor	219810000	259770000	0.846172	0.62437	22.1
Q9NUL3	116 kDa U5 small nuclear ribonucleoprotein component	EFTUD2	Translation elongation factor	900570000	809080000	1.11308	0.588783
Q9Y3F4	Zinc finger CCCH domain-containing protein 15	ZC3H15	Zinc finger transcription factor	309490000	260940000	1.18606	0.556365
Q96SI9	Pre-mRNA-splicing factor ATP-dependent RNA helicase PRP16	DHX38	RNA helicase	59532000	45654000	1.30398	0.5536
Q92804	Probable ATP-dependent RNA helicase DDX41	DDX41		144340000	174730000	0.826075	0.416211
Q13148	Signal recognition particle subunit SRP72	SRP72		649130000	790650000	0.821008	0.398218	1
Q9C0B0	Nuclear cap-binding protein subunit 1	NCBP1	RNA splicing factor	69791000	54507000	1.2804	0.39447
Q9BRP8	5-3 exoribonuclease 1	XRN1	Exoribonuclease	85976000	89548000	0.960111	0.351244	10
Q8IZH2;P97789	N-acetyltransferase 10	NAT10	RNA processing factor	21495000	32085000	0.669939	0.338826
Q9H0D6	Eukaryotic translation initiation factor 4E transporter (4E-T)	EIF4ENIF1	Transporter	28101000	35970000	0.781234	0.314157	3
Q9H6S0	Eukaryotic translation initiation factor 5	EIF5	Translation initiation factor	167930000	156820000	1.07085	0.285572	1
Q9Y5A9;E7F1H9	Eukaryotic translation initiation factor 4E	EIF4E	Translation initiation factor	140080000	132960000	1.05355	0.21195	8.4
Q7Z739;Q9BYJ9	Apoptosis inhibitor 5	API5		467110000	441810000	1.05726	0.0993588
O75152	U5 small nuclear ribonucleoprotein 200 kDa helicase	SNRNP200	Scaffold/adaptor protein	618720000	1148400000	0.538767	0.0933177
Q8WU90	Eukaryotic translation initiation factor 5B	EIF5B	Translation initiation factor	848600000	1363100000	0.622552	0.0659336
Q9UGR2	ATP-dependent RNA helicase DHX29	DHX29	RNA helicase	362750000	374250000	0.969272	0.0497873
Q96KR1	Probable ATP-dependent RNA helicase DHX34	DHX34	RNA helicase	22380000	18019000	1.24202	0.0471403
