# Supplementary material for: Pumilio-1 mediated translational control of claudin-5 at the blood-brain barrier
Source: Fluids Barriers CNS. 2024 Jun 19;21:52. doi: 10.1186/s12987-024-00553-5 (PMC11188261; doi:10.1186/s12987-024-00553-5)
Supplement: Supplementary file 8 — Supplementary Material 8 [file 12987_2024_553_MOESM8_ESM.xlsx]

## Sheet: Psychiatric disorders
S. Table 2, The detailed information of patient derived samoles used for qPCR and immunohistochemistry
Post-mortem hippocampal sections
Sex	rs10314 genotype	Relative gene expression			Age at death	Diseases diagnosed	Age of onset	Duration (years)	Psychosis	Suicide	Severity of substance abuse	Severity of alcohol abuse	Relative brain mass (g)	Post-mortem interval (hours)
		CLDN-5	PUM1	PUM2
Male	G/G	0.928557	0.641362	0.9287	65	MDD	45	20	No	No	Little/none	Social (1-2 drinks/day)	1360	19
Female	G/C	0.921853	0.52569	0.652584	62	Schizophrenia	38	24	Yes	No	Little/none	Social (1-2 drinks/day)	1270	26
Female	G/G	25.2073	0.58307	4.52838	61	Bipolar	18	43	Yes	Yes	Little/none	Social (1-2 drinks/day)	1415	60
Male	G/G	2.60901	1.29885	1.74862	60	Schizophrenia	27	33	Yes	No	Little/none	Little/none	1395	31
Female	G/G	1.3788	0.176547	1.90254	60	Schizophrenia	15	45	Yes	No	Little/none	Little/none	1340	40
Male	G/G	0.582981	0.534788	0.454965	60	Schizophrenia	27	33	Yes	No	Little/none	Little/none	1340	31
Female	G/G	20.566	0.179971	0.739105	58	Schizophrenia	42	16	Yes	No	Little/none	Heavy use, past	1410	26
Female	G/G	0.992949	1.08238	1.27367	57	Control	-	-	No	No	Little/none	Little/none	1400	26
Male	C/C	1.08976	0.876625	0.884946	57	Bipolar	30	27	Yes	No	Little/none	Heavy use, past	1440	19
Female	G/G	0.793226	0.93537	0.959499	56	Schizophrenia	24	32	Yes	Yes	Little/none	Little/none	1240	12
Male	G/G	2.0909	0.32562	1.29769	56	MDD	52	4	No	No	Moderate use, past	Little/none	1420	23
Female	C/C	5.57011	0.303507	4.81181	56	MDD	54	2	No	No	Little/none	Social (1-2 drinks/day)	1520	28
Male	G/G	7.07097	0.761766	1.14638	54	Bipolar	39	14	No	No	Little/none	Heavy use, past	1690	39
Male	G/G	1	1	1	53	Control	-	-	No	No	Moderate use, past	Moderate use, past	1400	28
Female	G/C	1.32075	0.970065	1.32435	53	MDD	11	42	No	No	Heavy use, present	Heavy use, present	1320	40
Male	G/G	6.7121	0.489081	2.73316	52	Schizophrenia	20	32	Yes	No	Little/none	Little/none	1530	61
Male	G/G	0.687677	0.788966	0.649449	52	MDD	46	6	No	No	Little/none	Social (1-2 drinks/day)	1520	12
Male	G/C	1.50994	1.17898	1.35247	51	MDD	50	1	No	Yes	Little/none	Heavy use, past	1550	26
Female	G/G	1.43309	0.844065	1.07236	50	Bipolar	25	25	No	No	Little/none	Little/none	1320	62
Male	G/G	1.91098	0.461986	0.675988	50	Bipolar	17	23	Yes	Yes	Little/none	Social (1-2 drinks/day)	1380	19
Female	G/G	2.51224	0.444251	0.764233	50	Bipolar	34	16	Yes	No	Heavy use, present	Moderate use, present	1180	18
Female	G/G	4.60504	0.770848	2.00085	49	Schizophrenia	25	24	Yes	No	Little/none	Little/none	1440	38
Male	G/G	1.42428	0.360634	0.929916	48	Bipolar	27	21	Yes	Yes	Moderate use, present	Heavy use, present	1260	13
Female	G/C	19.6818	0.0321275	1.01459	48	Bipolar	16	32	Yes	No	Moderate use, present	Moderate use, past	1540	22
Male	G/G	3.5726	0.531752	1.15659	47	MDD	27	20	No	No	Little/none	Little/none	1740	28
Male	G/G	13.8542	0.416179	1.96468	46	MDD	28	18	No	Yes	Little/none	Little/none	1720	26
Male	G/G	0.740789	1.13863	1.12528	44	Schizophrenia	17	27	Yes	No	Heavy use, past	Moderate use, past	1500	50
Female	G/G	3.22349	0.272348	2.15146	44	MDD	27	17	No	Yes	Little/none	Moderate use, present	1640	32
Male	G/C	6.64547	0.914948	1.88606	44	Schizophrenia	21	23	Yes	No	Little/none	Social (1-2 drinks/day)	1410	29
Male	G/C	1.64108	0.721844	0.691117	43	MDD	30	13	No	No	Heavy use, present	Heavy use, present	1460	43
Female	G/G	0.506536	0.519535	0.960832	42	MDD	39	3	No	No	Social	Little/none	1350	25
Male	G/G	0.6299	0.805495	0.749245	42	MDD	32	10	No	Yes	Little/none	Social (1-2 drinks/day)	1340	7
Male	G/G	2.00274	0.982912	1.80803	39	MDD	17	22	No	Yes	Heavy use, present	Heavy use, present	1530	23
Female	C/C	1.33832	0.607694	0.656804	37	Bipolar	14	23	Yes	Yes	Heavy use, past	Social (1-2 drinks/day)	1130	29
Male	G/G	1.68501	0.882718	1.59181	35	Schizophrenia	19	16	Yes	No	Moderate use, present	Moderate use, present	1380	35
Male	C/C	1.80279	0.404227	0.920154	34	Bipolar	19	15	Yes	Yes	Moderate use, present	Heavy use, present	1523	23
Female	G/G	7.47084	0.465106	1.34531	32	MDD	32	1	No	Yes	Heavy use, present	Heavy use, present	1590	47
Male	G/C	1.51948	1.13636	1.22471	32	Schizophrenia	27	5	Yes	No	Heavy use, past	Little/none	1500	19
Male	G/G	3.51264	0.853557	1.78306	31	Schizophrenia	18	13	Yes	Yes	Little/none	Social (1-2 drinks/day)	1555	14
Male	G/C	2.14639	0.970852	1.14748	31	Bipolar	21	10	Yes	Yes	Heavy use, present	Heavy use, past	1680	28
Male	G/G	3.28061	0.656672	1.73049	30	Schizophrenia	13	17	Yes	No	Little/none	Social (1-2 drinks/day)	1580	32
Male	G/G	8.61064	0.104375	3.19388	30	Bipolar	7	23	No	Yes	Little/none	Social (1-2 drinks/day)	1620	56
Female	G/G	1.66404	0.338537	1.21466	30	MDD	19	11	No	Yes	Heavy use, past	Moderate use, past	1430	33
Female	G/G	1.5027	0.818002	1.20415	30	Schizophrenia	22	8	Yes	Yes	Little/none	Moderate use, present	1370	60
Male	G/G	1.84949	1.61268	3.98665	30	Bipolar	14	16	No	Yes	Moderate use, present	Heavy use, present	1590	45
Female	G/G	0.71687	0.963264	0.868639	25	Bipolar	19	6	Yes	Yes	Little/none	Heavy use, past	1555	24
Male	G/G	0.480177	0.85752	0.675264	25	Schizophrenia	20	5	Yes	Yes	Moderate use, present	Heavy use, present	1540	32

## Sheet: Epilepsy
S. Table 2, The detailed information of patient derived samoles used for qPCR and immunohistochemistry
Resected hippocamus regions from patients with temporal lobe epilepsy
Sex	rs10314 genotype	Relative gene expression			Age of onset	Years of epilepsy	Seizure frequency	Type seizure	Psychiatry comorbidity	Note
		CLDN-5	PUM1	PUM2
Female	G/G	4.96872	0.529632	0.811459	4	62	≥1/day	Focal impaired awareness seizure, focal to bilateral tonic-clonic seizure	Depresion
Male	G/C	10.5796	0.897946	1.12519	26	38	≥1/month	Focal impaired awareness seizure	Post- ictal psychosis	Figure 5g amd 5h
Male	G/G	1.91311	0.682367	0.75266	13	24	≥1/month	Focal aware seizure, Focal impaired awareness seizure, focal to bilateral tonic-clonic seizure	Depression	Figure 5g
Male	G/G	2.69217	0.449852	0.423603	20	17	≥1/month	Focal impaired awareness seizure, focal to bilateral tonic-clonic seizure	None
Female	G/G	3.39523	0.77867	0.944311	20	7	≥1/month	Focal impaired awareness seizure	None
Female	G/G	5.45537	1.35508	0.642268	21	40	≥1/week	Focal impaired awareness seizure, focal to bilateral tonic-clonic seizure	None
Male	G/G	3.70847	0.932951	0.436159	1	32	≥1/week	Focal impaired awareness seizure, focal to bilateral tonic-clonic seizure	None
Male	G/C	3.14249	0.641407	0.661038	23	8	≥1/week	Focal aware seizure, Focal impaired awareness seizure, focal to bilateral tonic-clonic seizure	None
Male	G/G	3.78222	1.41056	0.617055	17	9	≥1/day	Focal aware seizure, focal to bilateral tonic-clonic seizure	None
Female	G/G	2.96261	0.546052	0.648922	19	25	≥1/month	Focal impaired awareness seizure, focal to bilateral tonic-clonic seizure	Anxiety/Depresion
Male	G/G	6.78925	2.26753	0.811452	41	8	≥1/month	Focal impaired awareness seizure	None
Female	G/G	4.23402	1.1428	0.978461	15	5	≥1/month	Focal impaired awareness seizure	None
