# Supplementary material for: Pumilio-1 mediated translational control of claudin-5 at the blood-brain barrier
Source: Fluids Barriers CNS. 2024 Jun 19;21:52. doi: 10.1186/s12987-024-00553-5 (PMC11188261; doi:10.1186/s12987-024-00553-5)
Supplement: Supplementary file 9 — Supplementary Material 9 [file 12987_2024_553_MOESM9_ESM.xlsx]

## Sheet: Primers used for qPCR
Supplementary Table 3
The following primers were used for qPCR
DEK	For	5'	GCAAAAAGGTCTATGAAAATTATCCTACTTATG	3'
DEK	Rev	5'	GAAAAGGAAATACATTCTCTTTGCTGG	3'
CLDN5	For	5'	GTCCGCGAGTTTTACGACC	3'
CLDN5	Rev	5'	GCTGAGTACTTCACGGGGAA	3'
β-actin	For	5'	GGGAAATCGTGCGTGACAT	3'
β-actin	Rev	5'	GTGATGACCTGGCCGTCAG	3'
PUM2	For	5'	CAGCCACAGTCACTACAG	3'
PUM2	Rev	5'	GCAGCCATAAGGATGAGTT	3'
PUM1	For	5'	CATGAACGACGGTCCCCACAG	3'
PUM1	Rev	5'	GCTTGGCCAGAATGTGCTTGC	3'

## Sheet: Primers used for vector constru
Supplementary Table 3
The following primers were used for vector construction or template preparation
pcDNA3.1-expressing CLDN-5 wild-type or rs10314
Kozak with HindIII digestion	For	5'	AGCAAGCTTGCCACCATGGGGTCCGCAGCG	3'
XbaI digestion	Rev	5'	CCCTCTAGAGGGAGAGAGTTCAAACCATTTACTAAGC	3'
XbaI digestion to remove bGH polyA signal	For	5'	CTCTCTCCTCTAGAGCGGCCGCTCTATAGTGTCACCTAAATGGAAGACAATAGCAGGCA	3'
BbsI digestion to remove bGH polyA signal	Rev	5'	TGCCTGCTATTGTCTTCCATTTAGGTGACACTATAGAGCGGCCGCTCTAGAGGAGAGAG	3'
pmiRGLO Dual-luciferase vector with CLDN-5 3'-UTR
SacI digestion	For	5'	AACTACGTCTGAGAGCTCGGGCGCTGGGCACG	3'
MfeI digestion	Rev	5'	AACCAATTGGGAGAGAGTTCAAACCATTTACTAAGCAGATTCTTAGCCTTCCCACTCC	3'
Template for in vitro transcription
Inserting T7 promoter for pcDNA3	For	5'	GGCTTATCGAAATTAATACGACTCACTATAGG	3'
End of UTR plus poly A	Rev	5'	TTTTTTTTTTGGAGAGAGTTCAAACCATTTACTAAGCAGATTC	3'
Site-directed mutagenesis
ΔPUMs	For	5'	AGGGCCCCCACCGGAAGATGACACGCACCGGTCTTTACTCCATCGGCAGG	3'
ΔPUMs	Rev	5'	ATGGAGTAAAGACCGGTGCGTGTCATCTTCCGGTGGGGGCCCTGGGCTCTGC	3'
High PUMs	For	5'	AGGGCCCCCACCGGAAGATGTGTACATAGGGTCTTTACTCCATCGGCAGG	3'
High PUMs	Rev	5'	ATGGAGTAAAGACCCTATGTACACATCTTCCGGTGGGGGCCCTGGGCTCTGC	3'
pcDNA3.1-expressing N-terminally FLAG-tagged PUM1 or its mutants
XbaI digestion	Rev	5'	CCCTCTAGATTAGATGATACCATTAGGGGGGCCACAGATGGGCCCTAAG	3'
HindIII disestion with XhoI site for ΔRD1-3 mutant	For	5'	CCCAAGCTTCTCGAGGCCACCATGGACTACAAAGACGATGACGACAAGGGCAGGAGCAGGCTTTTGGAAGATTTTCG	3'
AgeI digestion in RBD	Rev	5'	TCTCCCGCAGTTGTAAATTGGGGTACCGGTTG	3'
XhoI digestion for ΔRD1-2 mutant	For	5'	CCCAAGCTTCTCGAGGCCACCATGGACTACAAAGACGATGACGACAAGATTAGTTCCTCAGCTGCACAAGCAGCTG	3'
XhoI digestion for ΔRD1 mutant	For	5'	CCCAAGCTTCTCGAGGCCACCATGGACTACAAAGACGATGACGACAAGGTGGATCTTCTGGGTCCAAACCAGAATGG	3'
XhoI digestion for full-length	For	5'	CCCAAGCTTCTCGAGGCCACCATGGACTACAAAGACGATGACGACAAGAGCGTTGCATGTGTCTTGAAGAGAAAAGC	3'

## Sheet: shRNA sequence
Supplementary Table 3
The following oligo DNAs were inserted in pU6 vectors
shPUM1
Sequence 1	For	5'	GCGGGATCCCCAGAACTCTGCTAATGAAACTCGAGATTCATTAGCAGAGTTCTGGTTTTTTTGGTGTACATTT	3'
Sequence 1	Rev	5'	AAATGTACACCAAAAAAACCAGAACTCTGCTAATGAATCTCGAGTTTCATTAGCAGAGTTCTGGGGATCCCGC	3'
Sequence 2	For	5'	GCGGGATCC GCAGCAACTAATTCAGCTAATCTCGAGATTAGCTGAATTAGTTGCTGCTTTTTTGGTGTACATTT	3'
Sequence 2	Rev	5'	AAATGTACACCAAAAAAGCAGCAACTAATTCAGCTAATCTCGAGATTAGCTGAATTAGTTGCTGCGGATCCCGC	3'
Sequence 3	For	5'	GCGGGATCCGCGTTTAAGGGACAGGTATTTCTCGAGAAATACCTGTCCCTTAAACGCTTTTTTGGTGTACATTT	3'
Sequence 3	Rev	5'	AAATGTACACCAAAAAAGCGTTTAAGGGACAGGTATTTCTCGAGAAATACCTGTCCCTTAAACGCGGATCCCGC	3'
Sequence 4	For	5'	GCGGGATCCGCCAGCTTGTCTTCAATGAAATCTCGAGATTTCATTGAAGACAAGCTGGCTTTTTTGGTGTACATTT	3'
Sequence 4	Rev	5'	AAATGTACACCAAAAAAGCCAGCTTGTCTTCAATGAAATCTCGAGATTTCATTGAAGACAAGCTGGCGGATCCCGC	3'
shPUM2
Sequence 1	For	5'	GCGGGATCCGCATGGTTCTAGATTCATAACTCGAGATATGAATCTAGAACCATGCTTTTTTTGGTGTACATTT	3'
Sequence 1	Rev	5'	AAATGTACACCAAAAAAAGCATGGTTCTAGATTCATATCTCGAGTTATGAATCTAGAACCATGCGGATCCCGC	3'
Sequence 2	For	5'	GCGGGATCCGTACAGGTGTACATTTGTAACTCGAGATACAAATGTACACCTGTACTTTTTTTGGTGTACATTT	3'
Sequence 2	Rev	5'	AAATGTACACCAAAAAAAGTACAGGTGTACATTTGTATCTCGAGTTACAAATGTACACCTGTACGGATCCCGC	3'
Sequence 3	For	5'	GCGGGATCCGCTCCCAGAGTAGTTCTTTATGTGTGCTGTCCATAAAGAACTACTCTGGGAGCTTTTTTTGGTGTACAT	3'
Sequence 3	Rev	5'	ATGTACACCAAAAAAAGCTCCCAGAGTAGTTCTTTATGGACAGCACACATAAAGAACTACTCTGGGAGCGGATCCCGC	3'
Sequence 4	For	5'	GCGGGATCCGCTAGCTCCAACTGCCTATTAT GTGTGCTGTCCATAATAGGCAGTTGGAGCTAGCTTTTTTTGGTGTACAT	3'
Sequence 4	Rev	5'	ATGTACACCAAAAAAAGCTAGCTCCAACTGCCTATTATGGACAGCACACATAATAGGCAGTTGGAGCTAGCGGATCCCGC	3'
shGFP
Control sequence	For	5'	GCGGGATCCGGCTACGTCCAGGAGCGCAACTCGAGATGCGCTCCTGGACGTAGCCTTTTTTGGTGTACATTT	3'
Control sequence	Rev	5'	AAATGTACACCAAAAAAGGCTACGTCCAGGAGCGCATCTCGAGTTGCGCTCCTGGACGTAGCCGGATCCCGC	3'

## Sheet: Antibodies
Supplementary Table 3
The following primary antibodies were used for western blotting, RNA-imunoprecepitation and immunocytochemistry
Antibodies	Suppliers	Catalog No.	Clone ID
Rabbit anti-β-actin	Abcam	ab8227	polyclonal
Rabbit anti-CLDN-5	Thermo Fisher Scientific	34-1600	polyclonal
Mouse anti-CLDN-5	Thermo Fisher Scientific	35-2500	4C3C2
Mouse anti-HuR	Thermo Fisher Scientific	39-0600	3A2
Rabbit anti-PUM1	Abcam	ab92545	EPR3795
Rabbit anti-PUM2	Abcam	ab92390	EPR3813
Rabbit anti-G3BP	Abcam	ab181150	EPR13986
Mouse anti-FLAG	Fujifilm Wako Pure Chemical	014-22383	1E6
Mouse anti-DDX6	Merck	SAB4200837	DDX6-34
Mouse anti-calreticulin	Merck	C7492	TO-11
Rabbit anti-phosphorylated eIF-2α	Thermo Fisher Scientific	44-728G	polyclonal
The following primary antibodies were used for western blotting and RNA-imunoprecepitation
Antibodies	Suppliers	Catalog No.
Alexa488-conjugated goat anti-mouse	Thermo Fisher Scientific	A-11001
Cy3-conjugated goat anti-rabbit	Thermo Fisher Scientific	A-10520
HRP-conjugated goat anti-mouse	Thermo Fisher Scientific	31430
HRP-conjugated goat anti-rabbit	Thermo Fisher Scientific	32460
